# Supplementary material for: Transcriptomic profile analysis of the halophyte Suaeda rigida response and tolerance under NaCl stress
Source: Sci Rep. 2020 Sep 16;10:15148. doi: 10.1038/s41598-020-71529-2 (PMC7494938; doi:10.1038/s41598-020-71529-2)
Supplement: Supplementary file 2 — Supplementary Dataset 2. [file 41598_2020_71529_MOESM2_ESM.xlsx]

## Sheet: Sheet2
Title	TRANSCRIPTOMIC PROFILE ANALYSIS OF HALOPHYTE Suaeda rigida RESPONSE AND TOLERANCE UNDER NaCl STRESS
Authors	Han Zhan Jiang1,2,*, Sun Yang1,2, Zhang Min1,2, Zhai Jun Tuan1,2
Affiliation	1 Xinjiang Production & Construction Corps Key Laboratory of Protection and Utilization of Biological Resources, College of Life Sciences, Tarim University, Xinjiang, China.
	2 Tarim University, Alar, Xinjiang 843300, P.R. China
	Corresponding Author: hanzhanjiang126@126.com
	College of Life Sciences, Tarim University, Alar, Xinjiang 843300, P.R. China

## Sheet: Sheet1
gene_id	R0_1	R0_2	S0_1	S0_2	L0_1	L0_2	R100_1	R100_2	S100_1	S100_2	L100_1	L100_2	R300_1	R300_2	S300_1	S300_2	L300_1	L300_2	R500_1	R500_2	S500_1	S500_2	L500_1	L500_2	R_100_1	R_100_2	S_100_1	S_100_2	L_100_1	L_100_2	R_300_1	R_300_2	S_300_1	S_300_2	L_300_1	L_300_2	R_500_1	R_500_2	S_500_1	S_500_2	L_500_1	L_500_2	Gene Length	NR GI	NR ID	NR Score	NR Evalue	NR Description	NT GI
Cluster-47345.275872	0	0	0	0	0	0	10	0	0	0	0	0	0	13	0	1	0	0	126.23	9	0	0	0	0	9	222	0	0	0	0	41	61	0	0	0	0	10	0	0	0	0	0	1298	--	--	--	--	--	--
Cluster-47345.76010	448.79	595.86	188.02	364.15	61.04	34.38	192.99	192	205.51	263.6	17	14	425.17	316.97	403.01	392.07	23.33	63.03	277.97	798.9	305.76	529.54	32	27	838.19	869.71	447.21	559.39	37.65	93.02	498.23	923.79	552.78	488.1	44	66.07	788.55	963.92	373.06	555.36	158.17	112	1039	--	--	--	--	--	--
Cluster-47345.203750	12.44	50.94	0	61.83	49.75	0	174.21	35.29	89.86	43.39	128.8	31.08	0	8.48	0	9.14	0	15.62	14.29	0	28.34	0	69.44	6	0	0	0	0	0	0	33.75	35.95	11.41	30.58	35.52	69.99	15.01	11.91	0	0	45.06	71.91	327	--	--	--	--	--	--
Cluster-47345.41845	0	0	0	0	0	0	457.13	0	0	0	0	0	0	128.06	0	0	0	0	497.81	78.8	0	0	0	0	18.72	83.03	0	0	0	0	75.81	170.81	0	0	0	0	41.16	0	0	0	0	0	2328	--	--	--	--	--
Cluster-47345.41841	18	16	0	0	0	0	458.54	2	4	0	1	0	1	64	4	6	0	0	389.67	90	0	0	1	0	73.79	58.91	5	0	0	0	61.92	92.94	7	3	0	0	48.9	27	0	0	0	0	404	--	--	--	--	--
Cluster-47345.25630	1.57	0	0	0	0	0	20.63	0	0	0	0	0	0	0	0	0	0	0	34.48	4.37	0	0	0	0	24.24	16.48	0	0	3	1	0	0	0	0	0	0	19.61	25.69	0	0	0	0	2287	--	--	--	--	--	--
Cluster-47345.25632	6.8	12	0	0	0	0	135.74	2	0	0	0	0	0	26.35	0	3.27	0	0	354.15	19.52	0	0	0	0	52.41	8	3	0	0	0	27	59.93	0	3	0	0	11.91	3.29	0	0	0	0	2157	813177751	XP_012205345.1	649	2.3e-65	hypothetical protein SPRG_10019 [Saprolegnia parasitica CBS 223.65]>gi|641529715|gb|KDO23872.1| hypothetical protein SPRG_10019 [Saprolegnia parasitica CBS 223.65]
Cluster-47345.191297	58.93	8.38	79.36	45.68	2.5	0	104.24	0	75.3	0	28.13	0	0	45.65	0	36.77	0	0	0	0	4.28	15.1	0	0	106.24	60.53	6.81	22.38	11.61	0	69.11	0	62.26	104.91	60.47	36.26	87.65	53.56	61.96	115.59	71.87	32.25	1383	731319958	XP_010670548.1	1231	4.8e-133	PREDICTED: probable choline kinase 2 [Beta vulgaris subsp. vulgaris]>gi|870865971|gb|KMT17000.1| hypothetical protein BVRB_2g042040 isoform B [Beta vulgaris subsp. vulgaris]
Cluster-47345.154008	2075.21	2216.02	2048.01	1884.51	1175.09	1574.74	2991.2	4025.55	2918.58	4848.75	1622.91	2671.43	2492	2144.18	4277.73	2399.02	1980.95	1604.82	1474.92	1830.01	3471.72	3421.28	1554.77	1147.51	2047.08	2825.75	2419.45	2523.08	1101.81	1816.15	1443.91	1929.69	1530.08	1519.69	1657.73	1841.9	1547.93	1508.12	1880.39	1582.74	1572.2	2561.2	318	731334184	XP_010678095.1	184	2.8e-12	PREDICTED: adenosine kinase 2-like [Beta vulgaris subsp. vulgaris]>gi|870859681|gb|KMT11084.1| hypothetical protein BVRB_5g111690 [Beta vulgaris subsp. vulgaris]	--
Cluster-47345.252812	0	6	0	0	0	0	31	2	1	0	0	0	7	0	0	0	0	0	45	1	0	0	0	0	50	157	12	2	1	0	0	0	0	0	0	0	2	19	0	0	0	1	677	168047722	XP_001776318.1	180	1.7e-11	predicted protein [Physcomitrella patens]>gi|162672278|gb|EDQ58817.1| predicted protein [Physcomitrella patens]
Cluster-47345.213923	65.21	52.16	17.15	13.04	47.08	41.29	91.58	60.41	70.24	72.7	22.59	0	13.1	89.46	45.21	67.31	51.39	84.93	0	62.8	85.34	28.58	75.72	41.08	59.34	73.72	43.39	34.11	53.66	69.95	65.56	17.61	55.12	60.97	82.28	87.49	45.29	62.03	212.11	269.75	136.33	140.29	3408	731377685	XP_010667944.1	2815	0	PREDICTED: GPI ethanolamine phosphate transferase 1 isoform X2 [Beta vulgaris subsp. vulgaris]>gi|870841087|gb|KMS95014.1| hypothetical protein BVRB_013220 isoform A [Beta vulgaris subsp. vulgaris]
Cluster-47345.139816	116	203	51	194	63	46	119	173	125	223	67	66	93	132	171	185	58	101	75	183	149	194	82	85	205	249	170	182	42	60	144	277	200	191	125	96	251	256	236	214	102	74	761	--	--	--	--	--	--
Cluster-47345.28717	8.86	0	0	0	0	0	43.78	0	0	0	0	0	0	0	0	0	1	0	165.55	32.52	0	1	0	0	38.42	12.83	0	0	1	0	0	0	0	0	0	0	27.42	28.97	0	0	0	0	3724	514815106	XP_004982316.1	3145	0	PREDICTED: DNA-directed RNA polymerase II subunit RPB2 [Setaria italica]
Cluster-47345.110256	130.16	50.69	67	85	198	495.62	22	141.93	41	236	230	690.57	43	38	224	50	542	274	48	54	126	112.72	377.63	276	62	111	152.66	129	160	217.13	14	87	82	47	259.84	161	24.48	23	63	72.22	178.65	324	1597	731358441	XP_010690751.1	462	8.1e-44	PREDICTED: epimerase family protein SDR39U1 homolog, chloroplastic [Beta vulgaris subsp. vulgaris]>gi|731358443|ref|XP_010690752.1| PREDICTED: epimerase family protein SDR39U1 homolog, chloroplastic [Beta vulgaris subsp. vulgaris]>gi|870848034|gb|KMT00323.1| hypothetical protein BVRB_9g216370 [Beta vulgaris subsp. vulgaris]
Cluster-47345.144181	305.27	101.43	634.69	537.4	2904.56	3029.91	28.96	174.74	243.48	537.42	2262.45	1700.89	44.27	99.28	639.62	414.43	2103.51	2851.46	70.59	78.08	666.05	843.66	1536.3	2446.2	84.79	119.34	561.34	664.56	1664.51	2270.68	28	58.27	408.44	340.11	2702.75	2829.9	48.18	55.76	441.09	379.99	1637.85	3525.82	298	--	--	--	--	--	--
Cluster-47345.34180	0	9.74	0	0	0	0	1	3	0	0	0	0	0	1	4	1	1	0	17.31	0	0	0	0	0	15.13	50.46	0	0	0	0	7	38.66	2	0	0	0	20.8	23.12	2	0	0	0	668	548861814	ERN19185.1	148	8.8e-08	hypothetical protein AMTR_s00061p00179720 [Amborella trichopoda]
Cluster-47345.34183	26.04	50.98	0	0	0	0	600.68	0	7	0	0	0	5	135.87	0	20.87	0	0	2372.5	127.57	0	4	0	0	217.4	126.88	1.5	0	10	0	156.34	210.95	0	5.3	0	0.5	78.16	3.79	0	0	0	1	4015	817033795	AKF12263.1	293	8.1e-24	mevalonate kinase [Nervilia fordii]
Cluster-47345.34184	24	0	0	0	0	0	160.74	0	0	0	0	0	0	0	0	0	0	0	202.08	24.89	0	0	0	0	105.96	30.13	0	0	1	0	0	1.02	1	2	0	0	54.12	68.58	0	0	0	0	1698	--	--	--	--	--	--
Cluster-47345.95549	35.14	0	114.13	0	106.14	35.25	0	0	0	0	0	46.93	0	0	0	0	45.27	96.47	0	0	0	0	73.53	46.53	0	0	0	63.97	57.1	114.56	89	0	42.92	0	47.54	125.95	0	0	89.89	22.33	0	103.82	1734	85813983	CAD20831.2	1763	1.2e-194	sigma factor [Spinacia oleracea]
Cluster-47345.199596	5	5	0	6	20	52	2.16	22.92	5	15	42	48	19	19	4	13.46	59	100	0	6	15	37	33	54.94	3	4	45	15	193	102	2	1	2	14.12	120.98	34	0	0	3.63	0	56	88	1368	731317712	XP_010669333.1	1798	8.4e-199	PREDICTED: copia protein isoform X1 [Beta vulgaris subsp. vulgaris]>gi|731317714|ref|XP_010669334.1| PREDICTED: copia protein isoform X1 [Beta vulgaris subsp. vulgaris]>gi|731317716|ref|XP_010669335.1| PREDICTED: copia protein isoform X1 [Beta vulgaris subsp. vulgaris]
Cluster-47345.16453	95	28	2	1	1	2	19	86	7	9	0	2	53	28	15	2	7	1	16	43	3	4	3	2	2	12	1	1	0	0	37	28	1	5	1	1	19	44	1	13	0	0	638	--	--	--	--	--	--
Cluster-114529.0	1	7	0	9	21	39	11	4	2	8	23	13	1	4	2	4	74	14	0	0	2	6	58	76	0	1	1	0	19	34	1	2	0	3	46	47	4	3	5	12	38	47	989	870848048	KMT00337.1	167	8.1e-10	hypothetical protein BVRB_9g216510 [Beta vulgaris subsp. vulgaris]	--
Cluster-47345.163237	194.27	109.28	236	141.94	299.03	662.41	169.63	160.26	119.69	196.58	123	290	150.52	89.26	220	186.07	347.27	430.53	92	144	270	303	355.56	374.99	41	85.41	196	118.18	245.62	273.14	73.65	86	93	126	309.13	281.67	76.7	53.28	103.38	89.13	301.26	500.33	1107	731316024	XP_010693922.1	741	2.5e-76	PREDICTED: serine/threonine-protein kinase CDL1 [Beta vulgaris subsp. vulgaris]>gi|870867784|gb|KMT18653.1| hypothetical protein BVRB_2g027820 [Beta vulgaris subsp. vulgaris]
Cluster-47345.163235	126.68	66.6	238.79	169.07	274.94	320.48	121.3	65.49	105.51	155.83	91.68	96.43	63.4	61.48	91.78	168.88	322.86	346.7	37.41	72.73	176.63	187.06	294.02	391.79	28.4	32.49	118.03	112.36	239.42	251.36	64.03	30.67	58.34	77.43	279.89	311.65	32.33	34.41	74.03	105.06	295.59	525.55	1820	731316024	XP_010693922.1	1731	6.6e-191	PREDICTED: serine/threonine-protein kinase CDL1 [Beta vulgaris subsp. vulgaris]>gi|870867784|gb|KMT18653.1| hypothetical protein BVRB_2g027820 [Beta vulgaris subsp. vulgaris]
Cluster-47345.83601	67.01	0	0	0	0	0	147.68	99.38	192.86	33.49	57.8	0	66.24	0	33.74	46.56	0	30.67	0	0	33.1	66.79	15.72	33.66	33.59	32.78	33.46	33.36	0	0	0	32.02	33.25	48.72	0	0	0	15.52	64.98	53.82	45.52	0	1236	731339200	XP_010680724.1	327	2.9e-28	PREDICTED: beta-glucosidase 40 [Beta vulgaris subsp. vulgaris]>gi|870857408|gb|KMT08968.1| hypothetical protein BVRB_6g136810 [Beta vulgaris subsp. vulgaris]
Cluster-47345.4273	1.91	4.01	0	0	0	0	142.33	3	1	0	0	0	1	32.2	0	0	0	0	257.43	34.49	0	0	0	0	20.92	25.65	0	0	0	0	40.22	93.77	0	1	0	0	21.39	4.83	0	0	0	0	1191	--	--	--	--	--	--
Cluster-47345.13970	123.23	59.17	0	0	0	0	35.83	62.42	0	2	0	0	2.94	0	0	0	0	0	2	5.42	0	0	0	0	9.14	44.46	0	0	0	0	0	3	0	0	0	0	0	2	0	0	0	0	659	760446949	XP_011400543.1	412	2.1e-38	60S ribosomal protein L23A [Auxenochlorella protothecoides]>gi|675355120|gb|KFM27560.1| 60S ribosomal protein L23A [Auxenochlorella protothecoides]
Cluster-47345.77467	28.17	0	25.21	0	23.48	22.31	0	7.7	0	1.67	0	40.01	15	0	0	0	0	0	0	24.63	0	54.31	38.9	27.36	31.6	0	0	0	0	7.56	35.85	0	26.28	36.58	0	0	0	0	0.03	0	0	35.67	3855	731328967	XP_010675335.1	1109	1.9e-118	PREDICTED: anaphase-promoting complex subunit 6 [Beta vulgaris subsp. vulgaris]>gi|870862056|gb|KMT13303.1| hypothetical protein BVRB_4g085610 [Beta vulgaris subsp. vulgaris]
Cluster-47345.111833	204.42	173.19	238.88	189.04	291.31	151.97	43.63	114.18	102.11	268.38	126.96	68	106.07	164.11	133.36	220.33	258.78	245.06	22	120.5	200.89	177.44	268.12	404.15	55.5	186.22	188.38	165.13	142.61	213.44	210.88	49.71	188	281	357.06	333	84.98	113.96	302.48	234.36	334.87	445.13	3240	731310923	XP_010681940.1	639	5e-64	PREDICTED: uncharacterized protein LOC104896830 [Beta vulgaris subsp. vulgaris]>gi|870869380|gb|KMT20125.1| hypothetical protein BVRB_1g001420 [Beta vulgaris subsp. vulgaris]
Cluster-47345.150907	283.55	234.48	304.16	401.33	978.83	1788.28	119.7	376.66	234.32	541.9	933.65	1348.31	138.84	213.96	479.28	343.6	1346.29	1321.77	137.01	229.59	476	501.09	956.88	1356.87	139.25	183.41	372.13	403.58	735.36	1250.48	74.52	160.6	304.52	251.48	1122.4	1311.15	162.89	172.9	370.29	332.2	818.72	1433.75	333	168274276	BAG09558.1	373	3.6e-34	chloroplast RNA binding protein [Mesembryanthemum crystallinum]
Cluster-47345.150902	4.49	3.67	12.3	4.12	21.35	12.34	0	12.09	0	12.51	5.95	4.57	0	0	0	0	31.73	38.95	3.55	0	3.93	0	8.52	9	3.53	0	4.33	4.18	5.05	4.46	11.56	0	0	0	4.02	29.1	4.82	11.1	3.71	0	10.28	18.92	907	731375256	XP_010667195.1	386	3e-35	PREDICTED: uncharacterized protein LOC104884272 isoform X1 [Beta vulgaris subsp. vulgaris]>gi|870842028|gb|KMS95546.1| hypothetical protein BVRB_007300 [Beta vulgaris subsp. vulgaris]	--
Cluster-47345.123276	55.5	71.83	58.39	47.13	360.16	283.46	161.3	123.15	272.83	301.35	131.45	175.63	36.43	100.95	118.54	137.25	56.12	359.28	25.8	84.11	77.18	133.32	316.38	214.71	48.12	298.41	304.6	414.4	221.62	542.93	146.92	48.82	129.16	162.13	667.09	371.52	45.71	80.73	76.35	50.75	331.62	484.66	2498	731355614	XP_010689235.1	2553	4.4e-286	PREDICTED: uncharacterized aarF domain-containing protein kinase At1g79600, chloroplastic [Beta vulgaris subsp. vulgaris]>gi|731355616|ref|XP_010689236.1| PREDICTED: uncharacterized aarF domain-containing protein kinase At1g79600, chloroplastic [Beta vulgaris subsp. vulgaris]>gi|870850161|gb|KMT02299.1| hypothetical protein BVRB_9g206170 [Beta vulgaris subsp. vulgaris]
Cluster-47345.123275	25.02	22.24	103.64	140.04	118.39	0	46.97	37.69	41.22	172.4	43.74	19.48	31.86	0	76.23	16.9	511.25	72.82	0	9.51	94.11	69.98	53.05	311.25	30.61	20.38	37.85	32.85	274.95	179.84	54.41	0	43.67	17.09	52.41	162.18	32.36	4.85	167.64	67.9	51.81	377.68	2488	731355614	XP_010689235.1	2534	6.9e-284	PREDICTED: uncharacterized aarF domain-containing protein kinase At1g79600, chloroplastic [Beta vulgaris subsp. vulgaris]>gi|731355616|ref|XP_010689236.1| PREDICTED: uncharacterized aarF domain-containing protein kinase At1g79600, chloroplastic [Beta vulgaris subsp. vulgaris]>gi|870850161|gb|KMT02299.1| hypothetical protein BVRB_9g206170 [Beta vulgaris subsp. vulgaris]
Cluster-47345.214141	161	117	171	166	199.69	236	44	218.58	108.9	254.84	148	152.87	139.03	100.7	157.98	144	255.88	273.9	37	105.92	157.91	205.86	222.9	321.81	74	106	153.82	120	200	251	73.76	51	127	132.92	301.61	203	54.7	72	141	152.71	276	343.74	1064	731347356	XP_010684945.1	699	1.8e-71	PREDICTED: probable pectate lyase 4 [Beta vulgaris subsp. vulgaris]>gi|870853858|gb|KMT05710.1| hypothetical protein BVRB_7g167180 [Beta vulgaris subsp. vulgaris]
Cluster-47345.126382	48.13	0	133.37	235.5	535.13	566.5	41.19	0.01	166.29	382.64	519.21	425.28	0	0	242.85	216.34	599.09	481.05	0	73.7	225.36	88.23	439.86	487.39	4.27	0	52.07	69.27	190.46	263.64	39.42	0	67.33	127.56	281.13	163.81	31.38	0	94.61	97	272.23	475.51	1608	731318453	XP_010669735.1	1090	1.2e-116	PREDICTED: glutathione S-transferase L3-like isoform X2 [Beta vulgaris subsp. vulgaris]
Cluster-97114.0	4	3.68	0	0	0	0	50	2	0	0	0	0	0	21	0	6	0	0	224.01	20	0	0	0	1	24.86	14	0	1	0	1	30	55	0	0	0	0	7	3	0	0	0	0	1402	645225508	XP_008219611.1	751	2.2e-77	PREDICTED: replication factor C subunit 3 [Prunus mume]
Cluster-47345.44099	92.73	2544.87	7	3	0	1	357.22	33.29	4	3	3	0	6	67.5	0	30	0	0	826.17	39.98	1	1	0	0	274.79	48.96	2	1	3	0	63.9	66.66	1	13.01	0	1	47	79.04	0	3	0	2	1175	326508144	BAJ99339.1	351	4.5e-31	predicted protein [Hordeum vulgare subsp. vulgare]
Cluster-47345.106197	16	11	6	9	30	33	18	14	4	6	13	5	1	6	1	4	16	17	1	8	12	3	37	49	82	7	3	2	15	27	7	0	2	1	72	76	5	18	0	3	15	64	1192	--	--	--	--	--	--
Cluster-47345.168433	43.8	72.28	35.59	57.32	164.69	214.38	206.04	139.6	95.92	92.26	101.72	131.95	20.02	0	0	24.1	433.07	271.35	0	20.79	33.03	104.03	459.56	591.77	0	35.66	20.26	0	170.96	133.01	111.34	0	0	70.35	266.79	438.91	0	95.89	0	43.37	317.44	605.18	5192	731316542	XP_010695945.1	3731	0	PREDICTED: potassium transporter 2 [Beta vulgaris subsp. vulgaris]>gi|392938148|gb|AFM94015.1| potassium transporter 2 [Beta vulgaris]>gi|870868039|gb|KMT18908.1| hypothetical protein BVRB_2g030090 [Beta vulgaris subsp. vulgaris]
Cluster-47345.56666	32	35	482	481.33	196	278	3	87	71	615.09	2	249.22	57	30	84	263.92	196	360.43	3.09	6	920.38	1027.12	211.54	484.64	29	34	236	144	27	227	3.17	16	85	95	96.48	120	0	5	217.78	592.12	200.69	110	1424	747073002	XP_011083443.1	1023	6.5e-109	PREDICTED: expansin-A11-like [Sesamum indicum]
Cluster-47345.145322	0	0	0	3.27	43.65	82.41	0	1.33	6.5	8.96	56.46	112.11	0	0	7.73	2.86	89.08	121.07	0	0	9.73	12.83	60.87	62.3	0	0	36.59	3.77	39.64	73.55	0	0.64	5.32	7.3	82.41	49.81	1.19	0	0	2.5	80.85	84.3	249	14041685	CAC38830.1	180	6.3e-12	chlorophyll a/b binding protein [Pinus contorta]
Cluster-47345.145325	1022.95	648.5	13608.7	12770.5	13619.9	23536.3	458.84	895.09	2231.38	9764.91	5517.84	18845.3	159	454.72	2509.21	6198.8	14502.9	17930	77.03	557.97	24979.5	21525.4	15344.5	19089.7	430.07	366.98	6943.87	9107.04	7863.97	19697.9	377.7	523.93	6382.7	9295.01	14846.1	15437.2	1842.91	2493.12	8795.45	9123.24	15441.7	27380.3	2333	747074393	XP_011084187.1	234	3.3e-17	PREDICTED: 36.4 kDa proline-rich protein-like [Sesamum indicum]	--
Cluster-47345.145324	7.82	11	65.98	224.92	276.98	253.19	7	10	32	143.62	90.83	275.93	1	7	25.99	102.99	252.47	277.01	0	7	343.98	283.93	339.9	270.96	4	6	117.98	119.05	105	291.27	5	6	60.98	108.35	239.07	98.99	33	35	115.11	121.74	205.96	437.16	206	--	--	--	--	--	--
Cluster-47345.145327	19.92	3.99	64.38	130.56	2956.23	3605.83	0	88.12	69.91	204.39	1664.3	3470.52	3.36	4.52	114.95	183.57	2554.57	3778.44	0	0.99	145.63	487.65	2023.73	2847.32	0	7.99	593.29	417.86	2337.46	3880.51	1.99	22.86	123.55	133.62	3112.51	1932.87	10.97	2	110.3	50.49	1986.52	4278.91	227	478694386	AGJ50622.1	369	7e-34	chlorophyll a/b binding protein [Salicornia brachiata]
Cluster-47345.196025	17.61	0	25.15	11.74	20.11	110.03	0	0	0	28.06	41.26	12.47	0	0	0	0	0	88.48	0	0	0	10.04	0	12.29	0	0	17.13	23.23	41.56	123.95	8.98	0	19.38	0	46.18	76.4	19.24	0	15.96	59.21	108.3	140.61	2680	731341449	XP_010681908.1	2101	1.2e-233	PREDICTED: uncharacterized membrane protein At3g27390-like [Beta vulgaris subsp. vulgaris]
Cluster-47345.140298	82.87	100.17	61.57	161.09	341.59	251.78	177.62	65.64	202.41	146.38	1019.72	178.24	42.51	121.01	91.12	166.14	293.26	603.55	56.32	118.19	75.36	144.49	372.72	478.19	158.67	163.11	229.55	132.01	286.04	303.09	193.85	54.89	168	160.74	615.6	254.14	145.26	139.84	227.81	101.9	451.04	514.9	298	731311132	XP_010690725.1	496	1.7e-48	PREDICTED: CBL-interacting serine/threonine-protein kinase 9 [Beta vulgaris subsp. vulgaris]>gi|870869483|gb|KMT20228.1| hypothetical protein BVRB_1g002320 [Beta vulgaris subsp. vulgaris]
Cluster-47345.90370	93.89	195.87	0	0	0	13.22	143.14	195.19	81.33	0	15.2	182.66	133.76	112.01	65.59	16.27	31.42	0	114.39	210	11.93	13.36	0	0	228.82	230.83	62.19	49.25	0	0	38	341.3	51.35	30.56	9.09	0	155.11	117.17	11.34	0	18.87	0	2902	731353808	XP_010688250.1	1243	4.1e-134	PREDICTED: cyclin-dependent kinase F-1 [Beta vulgaris subsp. vulgaris]>gi|870851059|gb|KMT03125.1| hypothetical protein BVRB_8g196820 [Beta vulgaris subsp. vulgaris]
Cluster-47345.140295	694.44	949.79	478.71	946.35	2302.11	2220.21	1128.27	764.01	1459.72	982.11	6119.87	1794.38	600.91	964.69	793.48	1059.1	2318.36	4086.29	446.85	1384	793.96	1212.75	2160.61	2494.84	1787.69	1567.61	1459.61	1031.23	2771.98	2344.28	963.13	1120.53	1326.26	1391.69	3826.39	2524.4	1008.19	1141.12	1583.53	800.45	2547.9	3381.16	499	731311132	XP_010690725.1	631	6.4e-64	PREDICTED: CBL-interacting serine/threonine-protein kinase 9 [Beta vulgaris subsp. vulgaris]>gi|870869483|gb|KMT20228.1| hypothetical protein BVRB_1g002320 [Beta vulgaris subsp. vulgaris]
Cluster-47345.252594	3	20	0	0	0	0	152.91	3	0	0	0	0	4	85	0	1	0	0	297.56	56.78	0	2	0	0	46.85	37	0	0	1	0	68	85	0	15	0	0	33.36	24.27	0	0	0	0	395	326491059	BAK05629.1	497	1.8e-48	predicted protein [Hordeum vulgare subsp. vulgare]
Cluster-47345.252593	125.77	13.5	8	0	0	0	214.73	68.25	1	2	0	0	4.34	30.13	0	1.12	0	0	333.29	79.53	0	0	0	0	57.43	41.39	2.56	0	1.09	0	49.13	36.42	1	9.48	0	0	68.83	50.25	0	0	0	0	1545	326491059	BAK05629.1	1017	3.5e-108	predicted protein [Hordeum vulgare subsp. vulgare]
Cluster-47345.252592	16	48	0	0	0	0	317	12	0	0	0	0	7	124	0	0	0	0	636	82	0	1	0	0	80	59	1	1	1	2	114	175	2	11	0	0	48	24	0	0	0	0	365	326491059	BAK05629.1	255	1.9e-20	predicted protein [Hordeum vulgare subsp. vulgare]
Cluster-47345.227351	0	2.36	0	0	23.8	46.43	13.06	31.03	28.63	60.14	0	26.77	0	58.65	25.28	33.38	0	46.39	20.92	0	29.6	0	0	43.56	4.91	32.79	32.26	41.84	25.23	13.99	28.59	0	22.8	60.37	0	2.58	0	0	27.05	0	0	0	3358	--	--	--	--	--	--
Cluster-47345.160874	214.99	206	99	102	158	216	225	153.49	103.99	181	89	160	154	132	151.97	110.99	118.99	196	85	245	107	212	218.97	122	201	199.99	198	175	81.99	97.99	160.99	308	109	123	84	72	263	258.98	87	143.99	110	92	290	--	--	--	--	--	--
Cluster-47345.143989	212	149	262	306	592	632	141	119	168	422	618	283	104	147	196	239	641	679	42	127	240	236	542	730	473	295	503	332	893	1148	295	161	317	342	1019	745	145	188	364	386	861	1464	1051	731363865	XP_010693663.1	1155	2.3e-124	PREDICTED: UPF0051 protein ABCI8, chloroplastic-like [Beta vulgaris subsp. vulgaris]>gi|870846374|gb|KMS98950.1| hypothetical protein BVRB_3g067510 [Beta vulgaris subsp. vulgaris]
Cluster-47345.143988	932.24	606.16	745.04	1581.12	5497.41	7557.56	586.78	996.08	1182.03	2787.48	5057.12	6176.02	359	666.17	1949.05	1200	6512.28	6212.56	300.48	397.78	2188.24	1407.53	4580.36	5975.55	202.04	384	709.06	765.98	1389.5	2953.94	210.99	149.67	529.05	401.05	2996.12	2376.52	143.24	141.43	727.15	378	1732.87	3831.46	343	729346700	XP_010542001.1	581	2.8e-58	PREDICTED: glutamine synthetase, chloroplastic/mitochondrial [Tarenaya hassleriana]>gi|729346703|ref|XP_010542002.1| PREDICTED: glutamine synthetase, chloroplastic/mitochondrial [Tarenaya hassleriana]
Cluster-47345.143983	463.92	239.9	529.24	845.23	1652.38	1660.48	139.99	126.73	356.44	944.76	3834.19	842.36	66.2	181.82	482.4	603.81	1853.1	2001.08	30.91	228.61	529.98	575.93	1285.69	1438.59	763.95	178.86	900.98	732.8	2474.57	3051.67	185.77	134.84	725.77	971.99	2326.8	1750.58	206.69	209.08	1279.82	1046.82	3239.55	2953.21	2395	731317918	XP_010669443.1	2893	0	PREDICTED: uncharacterized aarF domain-containing protein kinase At4g31390, chloroplastic [Beta vulgaris subsp. vulgaris]>gi|870866805|gb|KMT17724.1| hypothetical protein BVRB_2g034760 [Beta vulgaris subsp. vulgaris]
Cluster-47345.250532	5.67	13.72	0	2	0	0	1	28.87	0	0	0	0	3	5.02	0	1	0	3	39.49	3	0	1	0	0	9.79	5.03	0	1	0	0	8.9	61.32	0	0	0	0	16.9	26.87	0	0	0	0	347	357436123	XP_003588337.1	268	5.5e-22	Ribosomal protein S10 [Medicago truncatula]
Cluster-47345.37553	17.68	10	2	0	0	0	98.09	6	1	0	0	0	5.15	79.08	1.94	2	0	0	300.09	126.98	0	0	1	1	87.25	59.77	1	1	9.76	0	72.75	204.04	2.27	29.61	0	1	46.91	29.36	0	0	0	0	411	--	--	--	--	--	--
Cluster-47345.37552	9.32	5	0	0	0	0	215.71	0	0	0	0	0	4.85	117.5	1.06	3	0	0	249.75	170.31	0	0	0	0	56.92	127	0	0	10.31	0	65.49	187.05	0	16.71	0	1	21.09	68.64	0	0	0	0	485	--	--	--	--	--	--
Cluster-47345.37550	61.19	22.73	0	0	0	0	468.8	8	0	0	0	0	11	178.69	3.74	17.54	0	0	991.62	284.9	0	3	0	2	240.41	170.75	9	0	22	1	166.17	428.82	3	31.56	1	0	115.5	300.85	0	0	0	0	2690	--	--	--	--	--	--
Cluster-34413.2	0	1	0	0	0	0	37.54	0	0	0	0	0	0	13	0	2.92	0	0	211.16	9.59	1	0	0	0	12.16	8.05	0	0	0	0	26.85	43	0	0	0	0	2.79	0	0	0	0	0	2395	224010840	XP_002294377.1	136	7.8e-06	predicted protein [Thalassiosira pseudonana CCMP1335]>gi|220969872|gb|EED88211.1| predicted protein, partial [Thalassiosira pseudonana CCMP1335]
Cluster-47345.264516	66.11	12	0	0	0	0	106.99	9	1	0	0	0	0	54.95	0	6	0	0	224.97	76.74	0	0	0	0	53	180.99	1	0	3	0	18	99.56	1	1	0	0	84.97	26	0	0	0	0	539	551674584	XP_005840047.1	561	9.1e-56	hypothetical protein GUITHDRAFT_64806 [Guillardia theta CCMP2712]>gi|428184211|gb|EKX53067.1| hypothetical protein GUITHDRAFT_64806 [Guillardia theta CCMP2712]
Cluster-47345.264517	0	1.22	0	0	0	0	6	0	0	0	0	0	0	0	0	0	0	0	6.31	0	0	0	0	0	29.67	96.09	11	0	0	0	0	0	0	0	0	0	0	0	0	0	0	0	1002	570330828	ETO78776.1	812	1.3e-84	hypothetical protein F444_06380 [Phytophthora parasitica P1976]
Cluster-47345.165510	21.98	21.45	59.54	58.17	5	2	9.13	47.47	11.04	99.29	0	11.93	29.45	17.26	15.31	25.07	8.4	7.03	11.22	13.49	84.58	79.85	10.05	11.08	31.11	36.67	27.55	36.51	0	9.73	11.02	20.64	33.52	19.03	4	2	42.67	22.31	47.36	46.22	3.79	5	227	--	--	--	--	--	--
Cluster-47345.165511	8.83	5.75	40.73	37.19	3.64	0	5.11	39.89	13.08	73.25	1.48	5.08	22.91	5.68	12.48	14.6	6.07	1.68	4.23	14.07	44.97	62.81	5.59	3.67	19.49	26.36	22.13	31.42	2	11.18	6.21	10.05	20.92	18.33	4.22	1.01	23.98	13.15	25.91	27.87	4.08	1.45	217	--	--	--	--	--	--
Cluster-47345.165513	47.56	83.66	106.45	154.5	13.2	10.16	26.38	205.14	58.34	342.87	2	18.02	75.42	53.65	47.97	77.09	28.62	13.89	17.94	32.43	195.72	259.1	39.73	11.36	91.4	101.97	100.15	136.45	5	31.85	27.98	29.9	78.83	76.38	14.23	6.74	95.23	82.32	95.24	87.65	28.15	14.31	243	--	--	--	--	--	--
Cluster-47345.165514	1497.57	1401.69	5681.4	3967.27	251.13	259.89	644.23	3244.04	1309.76	6593.31	123.27	333.5	2160.03	1299.16	2219.23	1945.25	578.56	298.72	443.78	1052.33	5465.82	5373.17	780.61	467.85	1744.23	2308.16	2049.01	2887.82	99.68	622.35	823.94	687.26	1734.66	1808.57	203.4	215.37	2352.84	1765.6	2837.98	3092.16	728.41	338.38	1081	--	--	--	--	--	--
Cluster-47345.165515	0	0	0	0	0	0	44.8	0	0	0	0	0	0	0	0	0	0	0	0	0	0	0	0	0	0	0	0	0	0	0	0	0	0	10.56	96.8	26.7	0	0	0	0	78.41	108.55	2028	731345385	XP_010683893.1	3074	0	PREDICTED: uncharacterized aarF domain-containing protein kinase At1g79600, chloroplastic [Beta vulgaris subsp. vulgaris]>gi|870854606|gb|KMT06361.1| hypothetical protein BVRB_7g160430 [Beta vulgaris subsp. vulgaris]
Cluster-47345.165516	32.13	24.54	93.12	84.25	3.59	3.05	12.17	44.48	31.61	121.11	1.03	7.43	41.1	26.72	33.36	41	12.77	11.22	6.39	19.08	94.82	124.24	13.77	12.96	24.44	57.75	35.91	53.42	0	19.07	10.21	19.22	30.91	41.04	1	3.21	41.15	46.82	48.21	60.86	7.41	5.48	282	--	--	--	--	--	--
Cluster-47345.269643	0	2	0	0	0	0	115	3	0	0	0	0	0	9	0	0	0	0	33	29	0	0	0	0	10	20	3	0	3	1	165	50	8	4	0	1	31	1	0	0	0	0	1096	219120887	XP_002185675.1	175	1.1e-10	predicted protein [Phaeodactylum tricornutum CCAP 1055/1]>gi|209582524|gb|ACI65145.1| predicted protein [Phaeodactylum tricornutum CCAP 1055/1]	--
Cluster-47345.108135	0	5.83	0	0	0	0	0	19.77	0	0	0	0	0	5.17	0	5.42	0	0	0	7.82	0	0	0	9.07	0	5.82	0	0	0	7.37	0	0	0	11.58	0	0	0	0	14.69	29.76	0	0	1001	697134705	XP_009621398.1	576	3.1e-57	PREDICTED: putative protease Do-like 14 isoform X1 [Nicotiana tomentosiformis]>gi|697134707|ref|XP_009621399.1| PREDICTED: putative protease Do-like 14 isoform X1 [Nicotiana tomentosiformis]
Cluster-47345.108131	372.62	297.11	954.46	456.9	362.16	259.91	208.52	300.21	165.39	471.91	211.9	142.04	310.61	321.59	243.06	499.73	287.99	289.34	57.49	184.06	315.2	668.86	257.89	388.76	147.29	321.34	422.83	405.87	105.86	501.22	207.4	95.4	610.17	1047.58	311.79	439.47	129.05	88.95	650.44	813.15	686.16	455.3	5147	731360127	XP_010691648.1	3495	0	PREDICTED: LOW QUALITY PROTEIN: alpha-L-fucosidase 2-like [Beta vulgaris subsp. vulgaris]
Cluster-47345.249347	44.32	29.31	1	0	0	1	179.67	32.73	4	0	0	0	8	37	2	10	0	0	522	90.1	0	1	0	0	73.47	29	1	0	0	1	26	69	0	2	0	0	54	51	0	0	0	0	499	195610502	ACG27081.1	779	4.4e-81	40S ribosomal protein S4 [Zea mays]
Cluster-47345.30673	54.26	0	0	0	0	0	228.16	0	0	0	0	0	0	0	0	0	0	0	454.22	49.24	0	0	0	0	142.52	26.13	1.59	1	0	0	0	0	0	0	0	0	49.98	89.36	0	0	1	0	2778	357450327	XP_003595440.1	377	1e-33	Mitochondrial pyruvate dehydrogenase kinase isoform [Medicago truncatula]>gi|355484488|gb|AES65691.1| pyruvate dehydrogenase (acetyl-transferring) kinase [Medicago truncatula]
Cluster-47345.30672	31.05	42.53	1	0	0	0	262.95	0.56	2	0	0	0	7	95.83	0	14.47	0	0	1414.37	178.65	0	2	1	0	48.72	106.82	0.33	0	10.62	2	83.51	261.85	5	15	0	1	66.58	18.93	0	2	0	0	1741	255965760	ACU45175.1	344	4.3e-30	3-methyl-2-oxobutanoate dehydrogenase [Prorocentrum minimum]	--
Cluster-47345.30678	7.78	4.89	0	0	0	0	70.72	4.44	0	0	0	0	0	56.17	0	6.53	0	0	0	25.11	0	0	0	0	0	44.05	0	0	0	0	36.08	77.69	0	0	0	0	14.66	4.2	0	0	0	0	3024	357450327	XP_003595440.1	377	1.1e-33	Mitochondrial pyruvate dehydrogenase kinase isoform [Medicago truncatula]>gi|355484488|gb|AES65691.1| pyruvate dehydrogenase (acetyl-transferring) kinase [Medicago truncatula]
Cluster-47345.158412	598.94	350.28	751.07	567	540.55	752.64	53	344.24	91	365.4	126.79	192	340.09	260	336.93	454	270.91	600.75	183.78	402.62	443.04	861.08	398.33	588.94	118.02	219.78	187	344	149	173.23	115.84	86	218.24	278.96	235.97	257.01	140	152.13	295.42	204.04	290.75	340	488	731375841	XP_010667380.1	580	5.2e-58	PREDICTED: HVA22-like protein i [Beta vulgaris subsp. vulgaris]>gi|870841841|gb|KMS95420.1| hypothetical protein BVRB_008380 [Beta vulgaris subsp. vulgaris]
Cluster-47345.36095	0	38	0	1	0	0	20	0	5	0	0	0	0	64.98	0	9	0	0	199.93	66	0	0	0	0	72.99	19.98	1	0	4	1	85	139.84	1	6	0	0	15	19	0	0	0	0	341	--	--	--	--	--	--
Cluster-47345.36094	3	0	0	0	0	0	56	0	0	0	0	0	0	0	0	0	0	0	169	6	0	1	0	0	19	4	1	0	0	0	0	0	0	0	0	0	18	47	0	0	0	0	869	--	--	--	--	--	--
Cluster-47345.36090	7	0	0	0	0	0	647.51	1	3	0	0	0	0	0	0	0	0	0	369	30	0	0	0	0	169	153.6	57	0	1	1	0	0	0	1	0	0	434	39	3	4	2	0	368	--	--	--	--	--
Cluster-47345.36098	30	15	0	0	0	0	302	1	2	0	0	0	4	115	0	10	0	0	2364.99	165	0	2	0	0	128	78	0	1	4	1	115	244	1	4	0	0	46	16	0	0	0	0	437	546319290	XP_005716987.1	400	3.4e-37	UDPglucose pyrophosphorylase [Chondrus crispus]>gi|507113544|emb|CDF37168.1| UDPglucose pyrophosphorylase [Chondrus crispus]
Cluster-47345.49887	32.84	21.65	34.47	0	16.68	52	53.3	3	0	20.84	28	18.11	8.18	21.51	2.02	31.47	10.09	15.68	0	12.44	9.09	4.35	38.85	0	8.72	0	8.18	4.87	13.44	0	18.76	38	0	27.12	0	0	0	0	28.58	28.06	16.34	18.9	6311	731320551	XP_010670869.1	1391	6.1e-151	PREDICTED: uncharacterized protein LOC104887816 [Beta vulgaris subsp. vulgaris]	--
Cluster-47345.49888	26.92	0	0	0	0	0	0	34.68	0	47.16	0	9.45	16.35	0	46.98	24.53	0	28.32	41	93.97	30.55	37.65	13.15	69	16.17	92	0	47.13	11.56	0	0	0	33	35.88	0	0	0	23	27.94	28.94	18.66	47.1	7031	332322110	CCA66009.1	1443	6.3e-157	hypothetical protein [Beta vulgaris subsp. vulgaris]	--
Cluster-47345.76279	18.2	43.37	94.63	77.21	17.65	80.96	58.43	0	13.33	0	0	0	0	0	0	100.77	48.27	41.82	0	59.94	0	30.2	78.52	94.83	18.42	0	0	23.44	21.45	0	66.98	4.15	106.81	0	85.65	41.6	62.49	0	27.63	53.43	92.05	81.05	3184	731331100	XP_010676484.1	1768	5.9e-195	PREDICTED: probable LRR receptor-like serine/threonine-protein kinase At1g63430 isoform X2 [Beta vulgaris subsp. vulgaris]>gi|870860792|gb|KMT12100.1| hypothetical protein BVRB_5g100530 isoform B [Beta vulgaris subsp. vulgaris]
Cluster-47345.108961	0	0	0	0	0	0	0	0	0	0	42.88	0	0	0	31.9	0	0	12.59	0	3.48	8.23	0	0	0	0	4.3	0	0	0	0	0	2.97	0	25.47	12.47	0	0	0	0	0	52.19	25.12	1021	731345302	XP_010683852.1	760	1.5e-78	PREDICTED: 1,4-alpha-glucan-branching enzyme 2-2, chloroplastic/amyloplastic-like isoform X1 [Beta vulgaris subsp. vulgaris]>gi|870854565|gb|KMT06320.1| hypothetical protein BVRB_7g160030 [Beta vulgaris subsp. vulgaris]
Cluster-47345.108967	3.52	4.15	0	3.13	38.54	20	0	2.32	0	6.3	2.77	54.69	1.01	0	0	1	113.85	20.21	0	0	4.03	6.06	58.11	33.19	1.02	0	14.4	1.01	6.3	4.59	0	0	0	0	25.42	43.67	0	1.18	1.02	2.06	10.22	34.28	1092	731345308	XP_010683856.1	567	3.7e-56	PREDICTED: growth-regulating factor 3 isoform X2 [Beta vulgaris subsp. vulgaris]>gi|870854566|gb|KMT06321.1| hypothetical protein BVRB_7g160040 isoform A [Beta vulgaris subsp. vulgaris]
Cluster-47345.36582	40.37	2.78	0	0	0	0	225.84	0	2	0	0	0	0	0	1	0	0	0	532.59	53.03	1.23	0	0	0	136.83	36.61	3	0	0	2	1.77	3.24	0	0	0	0	50.91	72.95	0	0	0	0	1155	302830328	XP_002946730.1	208	1.7e-14	hypothetical protein VOLCADRAFT_103157 [Volvox carteri f. nagariensis]>gi|300267774|gb|EFJ51956.1| hypothetical protein VOLCADRAFT_103157 [Volvox carteri f. nagariensis]
Cluster-47345.122066	347.29	253.35	637.73	786.06	2253.95	1619.25	210.89	294.53	608.25	1096.57	3150.62	728.26	68.84	197.44	568.34	682.82	2362.24	2667.82	41.99	160.71	621.67	497.92	1696.02	2479.54	267.57	568.55	1241.21	1198.56	2564.33	3662.7	581.29	150.1	816.14	1087.78	3652.92	3037.04	207.4	212.45	1176.36	739.34	2633.08	4043.75	2038	731314192	XP_010684558.1	2461	1.7e-275	PREDICTED: pyruvate, phosphate dikinase, chloroplastic isoform X3 [Beta vulgaris subsp. vulgaris]
Cluster-47345.190119	105.64	86.48	50.44	58.14	0	38.68	49.01	48.96	54.1	48.38	32.25	0	0	30.24	14.22	44.01	0	0	1.44	70.06	15.82	22.77	32.75	25.52	31.18	61.15	16.74	41.1	0	0	33.84	0	0	24.43	56.89	9.41	18.48	9.47	33.67	15.3	31.05	49.12	2309	731313566	XP_010680884.1	1386	8.5e-151	PREDICTED: protein SET DOMAIN GROUP 41 isoform X1 [Beta vulgaris subsp. vulgaris]>gi|870868754|gb|KMT19557.1| hypothetical protein BVRB_1g011760 [Beta vulgaris subsp. vulgaris]
Cluster-47345.190112	90.71	52.78	24.14	23.63	0	0	57.15	26.09	11.22	8.95	0	0	36.33	23.83	54.81	20.48	0	0	20.95	27.08	0	10.67	0	1.93	17.04	14.95	11.82	0	7.11	0.27	21.92	4.29	21.81	0	7.68	7.53	0	9.51	0	0	9.36	6.95	2915	731311311	XP_010667464.1	1403	1.1e-152	PREDICTED: putative RING-H2 finger protein ATL21A [Beta vulgaris subsp. vulgaris]>gi|870869570|gb|KMT20315.1| hypothetical protein BVRB_1g003160 [Beta vulgaris subsp. vulgaris]
Cluster-47345.190117	3.45	2	12.47	0	23.14	54.64	7	2.17	1	21	51.07	129.97	0	1	9.01	12.23	57.77	130.57	0.3	11.12	37.48	18.46	58.94	26.66	16.92	1	23.84	15.84	107.1	39.67	1	6	10	8.32	48.78	23.97	0	5.12	5.86	4.34	46.21	35.27	854	731332068	XP_010676996.1	300	2.7e-25	PREDICTED: uncharacterized protein LOC104892706 [Beta vulgaris subsp. vulgaris]	--
Cluster-47345.125757	193.48	182.36	138.23	159.99	398.02	707.2	92.42	409.29	127	324.16	391.15	840.77	179.22	176.82	264.44	175.28	758.57	546.45	144.18	192.78	255.7	253.77	544.69	481.43	137.22	176.77	211.88	201.06	339.71	539.33	98.71	147.92	174.05	138.93	498.6	442.79	133.73	135.09	211.23	168.36	313.82	659.82	852	502145480	XP_004506047.1	280	5.5e-23	PREDICTED: ruBisCO large subunit-binding protein subunit alpha, chloroplastic [Cicer arietinum]
Cluster-47345.125751	100.38	108.95	80.72	88.22	227.05	377.04	57.88	169.95	85.06	191.69	253.85	427.31	51.19	99.27	169.64	82.56	427.62	256.36	43.78	87.32	151.62	162.43	361.02	267.03	83.6	108.48	123.49	101.38	208.89	277.69	49.85	61.68	84.18	76.88	300.94	190.63	66.9	44.34	94.57	100.71	238.93	491.04	321	731355347	XP_010689095.1	488	1.6e-47	PREDICTED: ruBisCO large subunit-binding protein subunit alpha [Beta vulgaris subsp. vulgaris]>gi|870850176|gb|KMT02306.1| hypothetical protein BVRB_9g205310 [Beta vulgaris subsp. vulgaris]
Cluster-47345.125758	469.93	399.47	325.48	305.5	635.3	1174.31	164.83	743.3	251.5	708	836.75	1716.53	391.3	367.94	601.89	340.29	1421.11	891.58	213.21	403.32	588.86	474.92	885.13	911.95	358.2	389.77	370.45	355.55	698.92	980.52	162.04	310.81	332.79	290.45	884.92	960.28	197.15	207.45	393.22	364.3	709.59	1250.69	451	731355347	XP_010689095.1	379	9.6e-35	PREDICTED: ruBisCO large subunit-binding protein subunit alpha [Beta vulgaris subsp. vulgaris]>gi|870850176|gb|KMT02306.1| hypothetical protein BVRB_9g205310 [Beta vulgaris subsp. vulgaris]
Cluster-47345.181403	39.3	46.79	0	0	28.56	146.33	3.26	145.15	7.51	3.02	7.25	197.27	140.94	34.82	50.91	18.01	11.62	7.75	126.39	194.35	103.4	52.25	0	4.92	234.51	220.03	14.88	55.85	0	0	0	296.61	0	15.54	0	0	22.25	5.78	8.02	9.52	0	0	2519	731338340	XP_010680276.1	1666	3.1e-183	PREDICTED: uncharacterized protein LOC104895461 [Beta vulgaris subsp. vulgaris]>gi|870857672|gb|KMT09220.1| hypothetical protein BVRB_6g133220 [Beta vulgaris subsp. vulgaris]
Cluster-47345.40741	3.18	51.39	1	0	0	0	819.02	2.19	4.66	0	0	0	3.82	199.65	2	7.31	0	0	934.91	213.56	0	3	0	0	176.26	97.14	0	0	5	0	249.73	268.83	4.44	15.4	0	1	82.91	15.52	0	0	0	0	531	566146992	XP_006368490.1	639	8.1e-65	heat shock protein 70 cognate [Populus trichocarpa]>gi|550346410|gb|ERP65059.1| heat shock protein 70 cognate [Populus trichocarpa]
Cluster-47345.94081	0	0	0	0	0	0	0	25.64	0	0	0	0	0	30.74	0	0	58.88	0	0	87.17	24.29	23.86	0	0	46.79	0	0	0	0	0	25.85	0	0	0	46.2	0	0	11.34	24.15	43.76	0	0	2370	731374245	XP_010666907.1	246	1.3e-18	PREDICTED: histone-lysine N-methyltransferase ATXR2 [Beta vulgaris subsp. vulgaris]>gi|870842316|gb|KMS95766.1| hypothetical protein BVRB_005340 [Beta vulgaris subsp. vulgaris]
Cluster-47345.25681	17	12	0	0	0	0	141.86	2	0	0	0	0	1	22.18	2	15	0	0	182.47	19.33	0	0	0	0	0.78	15.81	0	0	2	0	28.36	38.34	0	1	0	0	0	0	0	0	0	0	1279	667483863	AIG56507.1	748	4.5e-77	secreted protein [Achlya hypogyna]
Cluster-47345.122837	1587.03	1362.46	327.1	767.03	16.74	41.22	1008.22	10.06	269.94	333.98	16.24	7	140.2	552.33	390.41	247.54	57.57	34.41	392.73	718.65	556.71	1447.99	25.1	4.24	596.92	129.43	264.92	580.43	70.91	13.94	627.08	269.15	216.54	1016.63	34.63	69.66	120.05	702.27	168.46	91.8	88.36	8.91	366	731331149	XP_010676510.1	502	4.3e-49	PREDICTED: thaumatin-like protein 1 [Beta vulgaris subsp. vulgaris]>gi|870860814|gb|KMT12122.1| hypothetical protein BVRB_5g100730 [Beta vulgaris subsp. vulgaris]	--
Cluster-47345.122835	49	72	4	36	3	7	66	0	9	8	0	0	5	8	10	4	4	3	10	8	37	68	0	1	18	7	18	23	3	0	49	11	13	32	3	1	14	51	4	1	4	0	209	731331149	XP_010676510.1	229	1.1e-17	PREDICTED: thaumatin-like protein 1 [Beta vulgaris subsp. vulgaris]>gi|870860814|gb|KMT12122.1| hypothetical protein BVRB_5g100730 [Beta vulgaris subsp. vulgaris]	--
Cluster-47345.122832	64.78	40.62	22.82	14.12	27.46	40.68	11.33	108.81	0	43.99	10.72	40.72	67.65	22.9	29.78	57.77	0	14.37	74.54	155.3	105.25	57.16	0	25.14	162.03	168.01	0	107.5	59.62	28.37	36.97	168.98	49.61	30.39	19.67	38.13	167.74	101.79	8.84	37.06	30.79	0	1092	731370314	XP_010665682.1	1034	2.6e-110	PREDICTED: heat stress transcription factor A-4c [Beta vulgaris subsp. vulgaris]>gi|870843484|gb|KMS96646.1| hypothetical protein BVRB_8g201090 [Beta vulgaris subsp. vulgaris]
Cluster-47345.92656	261	186	250	231	388	631	116	241	135	360	552	612	119	133	272	148	758	521	58	188	286	229	472	463	127	81	244	239	514	779	92	99	219	247	565	604	114	86	293	345	711	1205	2750	731361260	XP_010692258.1	1899	3.3e-210	PREDICTED: protein ROOT PRIMORDIUM DEFECTIVE 1 [Beta vulgaris subsp. vulgaris]>gi|870847750|gb|KMT00098.1| hypothetical protein BVRB_1g019220 [Beta vulgaris subsp. vulgaris]
Cluster-47345.106692	173	77	69	117	265.37	601	27.51	115	56	153	258.42	469.34	69.36	52	126	102	351.97	372	51	98.03	145	133.49	315.66	313.07	45	75	100	70	214.94	278.34	24	53	77	106	305.2	235.92	29	38.49	100	103	238	414.52	568	16649073	AAL24388.1	369	1.8e-33	similar to magnesium-chelatase subunit ChlD precursor [Arabidopsis thaliana]>gi|21389627|gb|AAM48012.1| magnesium-chelatase subunit ChlD-like protein [Arabidopsis thaliana]
Cluster-47345.106694	0	0	0	0	0	0	0	0	11.11	0.06	0	0	0	0	0	0	0	0	0.93	0	0	0	0	0	0	0	0	0	0	0	0	0	6.59	0	0	0	0	0	0.21	0.02	44.58	22.6	2540	731321907	XP_010671599.1	799	1.1e-82	PREDICTED: uncharacterized protein LOC104888360 [Beta vulgaris subsp. vulgaris]>gi|870865093|gb|KMT16160.1| hypothetical protein BVRB_3g053210 [Beta vulgaris subsp. vulgaris]
Cluster-47345.242895	11	40	0	1	0	0	325	7	3	0	1	0	4	122	5	7	0	0	1037	131	1	2	1	1	183	124	2	1	2	3	139	220	2	12	0	0	38	3	0	0	0	0	412	823221273	XP_012443327.1	217	5.4e-16	PREDICTED: polyubiquitin-like [Gossypium raimondii]
Cluster-47345.242892	5	1	0	0	0	0	51	0	0	0	0	0	0	0	0	0	0	0	153	11	0	0	0	0	35	10	0	0	0	0	0	0	0	0	0	0	15	28	0	0	0	0	367	823221273	XP_012443327.1	217	4.8e-16	PREDICTED: polyubiquitin-like [Gossypium raimondii]
Cluster-47345.242891	14	0	0	0	0	0	0	2.19	1	0	0	0	0	0	0	0	0	0	7.25	14.19	1	0	0	0	0	0	3	0	0	1	0	0	0	4	0	0	27.12	23.96	0	0	0	0	211	114159830	ABI53722.1	319	4e-28	polyubiquitin [Pyropia yezoensis]
Cluster-47345.242899	29	8	0	0	0	0	52	28.7	5	0	1	0	2	7	2	2	0	0	52	30	0	0	1	0	18	4	0	0	0	1	6	15	1	1	0	0	29.45	11.99	0	2	0	0	245	697128365	XP_009618235.1	326	7.3e-29	PREDICTED: polyubiquitin-like isoform X1 [Nicotiana tomentosiformis]
Cluster-47345.246716	5	19	0	0	0	0	187	2	0	0	0	0	3	89	0	16	0	0	449	113	0	0	0	1	56	99	0	0	0	0	96	106	2	2	1	0	28	5	0	0	0	0	643	--	--	--	--	--	--
Cluster-66115.0	7.84	1	0	0	0	0	28.66	0	0	0	0	0	0	0	0	0	0	0	109.67	3.39	0	0	0	0	24.72	8.76	0	0	0	0	0	0	0	0	0	0	18.96	21.98	0	0	0	0	1796	604301601	EYU21187.1	147	3.1e-07	hypothetical protein MIMGU_mgv1a005199mg [Erythranthe guttata]
Cluster-47345.286370	7	5	191	73	7	25	0	12	18	76	0	12	8	3	54	28	5	10	7	0	169	154	6	13	0	2	11	20	1	11	0	0	19	21	2	5	2	0	12	34	17	5	1224	727430974	XP_010486945.1	377	4.5e-34	PREDICTED: uncharacterized protein LOC104765003 isoform X1 [Camelina sativa]>gi|727430976|ref|XP_010486957.1| PREDICTED: uncharacterized protein LOC104765003 isoform X2 [Camelina sativa]
Cluster-47345.286379	32	22	37	17	10	2	43	85	55	140	7	2	9	21	25	12	7	7	2	20	20	12	2	0	49	78	18	21	1	7	181	35	17	6	2	8	95	77	9	11	8	9	1489	731323687	XP_010672565.1	891	1.4e-93	PREDICTED: cytosolic sulfotransferase 5-like [Beta vulgaris subsp. vulgaris]
Cluster-47345.264898	10.15	9	1	0	0	0	101.7	0	2	0	0	0	0	16.94	0	6	0	0	606.93	44.84	0	0	0	0	43.58	87.65	2	0	1	0	14	84	1	0	0	0	16.08	8.12	0	0	0	0	2683	301110316	XP_002904238.1	136	8.7e-06	Equilibrative Nucleoside Transporter (ENT) Family [Phytophthora infestans T30-4]>gi|262096364|gb|EEY54416.1| Equilibrative Nucleoside Transporter (ENT) Family [Phytophthora infestans T30-4]	--
Cluster-47345.264894	5	5	0	0	0	0	111	1	1	0	0	0	1	20	0	3	0	0	1084.18	26	0	1	0	0	17	7	0	0	2	0	86	41	1	2	0	0	6	2	0	0	0	0	2224	--	--	--	--	--	--
Cluster-47345.22750	42.35	0	0	0	0	0	153.82	2	0	0	1	0	0	0	0	0	0	0	210.31	48	0	0	0	0	85	23.42	2	0	0	1	0	0	0	0	0	0	52.29	173.88	0	1	0	0	1370	25553728	BAC24961.1	241	3e-18	putative zinc transporter [Oryza sativa Japonica Group]
Cluster-47345.116119	216.7	0	0	0	138.97	107.28	94.54	243.93	21.39	282.34	0	307.41	25.77	85.41	447.48	64.29	513.2	260.22	95.87	81.97	155.87	82.8	224.78	214.42	58.56	20.41	81.09	112.49	28.02	47.03	19.46	110.8	82.36	22.44	153.76	42.57	0	0	31.98	41.02	112.5	0	2039	731369556	XP_010696591.1	422	4.5e-39	PREDICTED: tRNA(His) guanylyltransferase 1-like [Beta vulgaris subsp. vulgaris]>gi|731369558|ref|XP_010696592.1| PREDICTED: tRNA(His) guanylyltransferase 1-like [Beta vulgaris subsp. vulgaris]>gi|731369560|ref|XP_010696593.1| PREDICTED: tRNA(His) guanylyltransferase 1-like [Beta vulgaris subsp. vulgaris]>gi|731369562|ref|XP_010696594.1| PREDICTED: tRNA(His) guanylyltransferase 1-like [Beta vulgar…
Cluster-47345.116115	121.76	162.52	120.58	89.16	19.01	72.37	260.67	147.44	93.5	0	6.65	4.34	77.6	89.35	0	37.52	0	6.52	117.54	191.66	70.5	21.06	0	9.01	131.03	186.86	64.14	15.39	9.68	38.48	71.74	205.01	78.31	121.95	68.77	44.85	168.88	168.01	64.42	124.99	91.6	75.4	1104	731369556	XP_010696591.1	241	2.4e-18	PREDICTED: tRNA(His) guanylyltransferase 1-like [Beta vulgaris subsp. vulgaris]>gi|731369558|ref|XP_010696592.1| PREDICTED: tRNA(His) guanylyltransferase 1-like [Beta vulgaris subsp. vulgaris]>gi|731369560|ref|XP_010696593.1| PREDICTED: tRNA(His) guanylyltransferase 1-like [Beta vulgaris subsp. vulgaris]>gi|731369562|ref|XP_010696594.1| PREDICTED: tRNA(His) guanylyltransferase 1-like [Beta vulgar…	--
Cluster-47345.167633	110	38	76	113	482	810	39	49	62	146	497	537	8	34	103	111	490	742	17	51	104	124	489	511	35	107	165	153	334	413	32	68	89	77	422	398	35	58	63	88	316	499	412	731352847	XP_010687753.1	432	6.3e-41	PREDICTED: adenylate kinase 5, chloroplastic isoform X1 [Beta vulgaris subsp. vulgaris]>gi|870851542|gb|KMT03589.1| hypothetical protein BVRB_8g192630 isoform A [Beta vulgaris subsp. vulgaris]
Cluster-47345.170302	12.43	0.29	0	0.51	56.53	17.07	68.58	26	13.82	6.59	60.52	30.52	9.64	2.86	0.08	23.97	36.46	61.61	20.7	35.47	0	1.94	68.84	19.05	9.17	27.61	56.23	46.38	71.63	39.16	36.29	21.74	51.39	16.71	80.16	18.95	11.51	0	47.98	55.48	57.85	62.54	1847	--	--	--	--	--	--
Cluster-47345.129444	0	36.56	0	25.16	8.9	0	18.32	5.02	0	0	66.08	8.49	0	0.06	4.09	15.75	22.64	40.7	0.77	0	0	21.49	25.35	18.51	0	18.06	0	34.92	7.13	7.19	0	0	21.88	22.05	26.28	74.05	0	0	12.95	0	56.2	36.36	2695	731321342	XP_010671301.1	1954	1.4e-216	PREDICTED: uncharacterized calcium-binding protein At1g02270 isoform X2 [Beta vulgaris subsp. vulgaris]>gi|870865398|gb|KMT16454.1| hypothetical protein BVRB_3g050770 isoform A [Beta vulgaris subsp. vulgaris]
Cluster-47345.236158	343	209	405	351	137	125	316	144	390	324	121	56	106	135	283	414	110	154	87	171	222	317	107	104	494	335	300	296	42	99	192	154	223	245	66	78	96	94	239	208	99	114	1347	731331430	XP_010676657.1	712	7e-73	PREDICTED: uncharacterized protein LOC104892424 [Beta vulgaris subsp. vulgaris]>gi|870860941|gb|KMT12249.1| hypothetical protein BVRB_5g101940 [Beta vulgaris subsp. vulgaris]
Cluster-47345.192248	199.01	101.79	214.93	204.97	537.57	917.59	25.25	170.91	126.74	342.88	692.58	703.54	29.59	115.29	315.98	196.21	794.35	709.75	10.14	106.81	294.19	220.04	560.71	634.68	57.93	91.81	157.33	122.23	312.45	423.5	60.98	38.95	144.23	137.77	394.35	327.29	37.08	59.19	110.53	190.32	350.56	490.52	1717	731319359	XP_010670214.1	1580	2e-173	PREDICTED: uncharacterized protein LOC104887299 isoform X1 [Beta vulgaris subsp. vulgaris]>gi|870866316|gb|KMT17312.1| hypothetical protein BVRB_2g040060 [Beta vulgaris subsp. vulgaris]
Cluster-47345.200326	68.81	124.67	106.21	76.12	92.82	20.99	277.17	47.57	126.42	32.81	99.77	8.41	29.87	57.07	61.4	96.87	118.55	113.59	12.99	18.07	28.64	46.59	147.47	199	28.29	9.53	52.74	24.04	58.45	118.89	90.05	0	6.08	61.75	124.76	86.04	53.39	0	144.78	63.89	132.13	269.08	2239	731362113	XP_010692723.1	3065	0	PREDICTED: retinoblastoma-related protein isoform X1 [Beta vulgaris subsp. vulgaris]>gi|870847248|gb|KMS99651.1| hypothetical protein BVRB_1g022190 [Beta vulgaris subsp. vulgaris]
Cluster-47345.43118	29	0	0	0	0	0	83	2	0	0	0	0	0	0	0	0	0	0	17	16	0	0	0	0	12	0	1	0	0	0	0	0	0	0	0	0	40	26	0	0	0	0	238	--	--	--	--	--	--
Cluster-47345.43116	58	68.06	2	0	0	0	362.19	5	2	0	0	0	12	138	2	6	0	0	272	110	0	1	0	0	118.93	65	5	0	4	0	89.61	398.99	0	18	1	0	136	61	0	0	1	0	1033	698808256	XP_009837157.1	165	1.5e-09	hypothetical protein H257_11820 [Aphanomyces astaci]>gi|574107772|gb|ETV73282.1| hypothetical protein H257_11820 [Aphanomyces astaci]	--
Cluster-47345.43117	138	0	0	0	0	0	322	2	0	0	0	0	0	0	0	0	0	0	149	132	0	0	0	0	63	17	2	1	0	1	1	0	0	0	0	0	222	166	0	0	0	0	481	--	--	--	--	--	--
Cluster-47345.81027	90.58	101.79	41.06	84.74	102.87	117.27	99.38	57.53	64.75	72.36	92.62	58.92	74.84	61	63.7	85.48	100.18	72.93	26.65	89.66	92.66	87.62	108.39	94.96	256.81	115.76	126.44	113.9	59.9	105.85	158.55	86.75	89.83	186.42	94.54	75.57	289.58	299.2	133.63	79.8	98.77	125.81	308	697166492	XP_009592076.1	490	8.9e-48	PREDICTED: gamma aminobutyrate transaminase 1, mitochondrial [Nicotiana tomentosiformis]
Cluster-47345.152911	270	69	194	85	209	248	250	112	185	228	190	147	113	162	144	166	284	286	56	137	155	110	310	340	92	85	143	142	167	272	52	30	50	87	470	415	31	31	108	80	227	242	940	--	--	--	--	--	--
Cluster-47345.152919	21.17	28.06	30.57	62.85	217.26	552.68	84.89	1.83	149.37	56.6	399.92	123.85	15.35	11.6	99.57	25.61	296.07	170.73	98.18	65.1	92.71	50.02	262.9	96.62	45.4	27.08	104.8	29.39	213.2	171.5	69.05	62.19	25.04	34.6	164.9	250.88	194.55	147.47	160.65	56.24	524.82	396.23	257	756179876	AJK93573.1	236	2.1e-18	salt-induced hydrophilic protein [Suaeda glauca]	--
Cluster-47345.25771	13.5	1.02	0	0	0	0	70.19	0	1	0	0	0	1	0	0	0	0	0	447.01	1.3	0	0	0	0	33.74	29.87	0	0	0	0	0	0	0	0	0	0	40.19	28.14	1	1	0	0	807	397641755	EJK74834.1	373	8.6e-34	hypothetical protein THAOC_03467 [Thalassiosira oceanica]	--
Cluster-90819.5	12.33	0	0	0	0	0	88.7	0	0	0	0	0	0	23.77	0	0	0	0	344.97	92.41	0	0	0	0	0	83.52	0	0	0	1	29	73	0	0	0	0	13.98	2.09	0	0	0	0	1126	--	--	--	--	--
Cluster-47345.223655	5.09	18.57	0	6.37	0	32.46	10.91	58.54	11.01	41.26	0	17.84	22.31	28.91	47.43	11.29	60.8	3.82	17.97	62.72	0.05	33.25	25.87	64.8	28.11	72.04	0	0.34	36.89	23.67	0	25.64	0	0	19.06	8.32	0	4.39	18.68	0	10.6	44.92	4965	731365361	XP_010694484.1	920	2e-96	PREDICTED: uncharacterized protein LOC104907273 [Beta vulgaris subsp. vulgaris]>gi|731365363|ref|XP_010694485.1| PREDICTED: uncharacterized protein LOC104907273 [Beta vulgaris subsp. vulgaris]>gi|870845651|gb|KMS98331.1| hypothetical protein BVRB_4g093450 [Beta vulgaris subsp. vulgaris]
Cluster-47345.91079	2.28	3.73	0	33.2	15.4	0	22.46	1.35	53.23	23.06	51.6	5.6	0	3.7	0	2.74	0	13	0	11.09	0	28.49	2.47	7.82	0	0	0	0	0	0	16.28	15.47	31.33	61	44.1	31.44	16.08	5.68	54.45	35	55.22	26.05	976	731342616	XP_010682483.1	469	7.7e-45	PREDICTED: uncharacterized protein LOC104897321 [Beta vulgaris subsp. vulgaris]	--
Cluster-47345.87684	154.87	378.95	66.05	188.88	82.04	52.85	576.79	223.9	589.74	292.07	327.22	54.67	91.39	254.3	142.49	358.62	35.77	150.93	84.63	357.82	73.15	255.45	39.77	52.68	1042.62	651.56	423.19	504.75	90.49	112.97	392.3	574.37	501.9	451.23	101.02	49.59	534.49	411	261.32	253.49	111.58	72.45	237	--	--	--	--	--	--
Cluster-47345.87680	508.16	956.96	130.7	536.61	231.67	142.51	1572.5	608.36	1888.82	868.01	1043.99	125.69	217.82	776.25	521.13	845.42	141.78	399.5	144.6	1003.25	198.15	745.91	94.13	144.3	2414.61	1443.85	1289.73	1282.65	259.35	375.88	1356.83	1169.42	1366.02	1160.66	242.48	122.17	1428.15	972.47	792.46	650.88	378.48	261.21	253	--	--	--	--	--	--
Cluster-47345.87681	48.96	66.33	8.42	59.41	12.33	16.49	139.85	35.71	99.2	66.51	83.23	11.88	31.9	40.74	13.91	52	6.31	18.55	3.45	52.95	18.87	52.35	13.23	9.72	160.96	78.85	112.61	74.73	21.68	28.33	85.26	85.22	90.22	78.65	17.56	2.84	93.64	46.69	48.94	45.72	30.93	14.81	203	--	--	--	--	--	--
Cluster-47345.87682	219.34	314.43	62	149.45	67	114	606.97	291	650.52	287.39	321.28	60.98	113	219.72	204.99	263	45	193.99	82	368	92	257	49.93	43	1019.68	579.97	481.75	537	108	119	613.86	775.98	427	377	84	50	473.99	474.22	195.99	195	160.9	62.99	474	--	--	--	--	--	--
Cluster-47345.87683	266.46	532.16	137.1	237.71	61.79	87.83	659.87	355.36	896.38	434.99	536.54	108.27	182.43	422.4	311.25	528.51	58.97	196.37	179.93	865.5	184.3	430.93	41.62	53.53	2002.86	1168.17	668.14	703.84	145.97	175.32	493.53	1130.17	936.38	724.97	107.23	60.34	604.61	460.6	399.71	392.25	173.15	125.37	296	695037280	XP_009406127.1	130	4.7e-06	PREDICTED: abscisic stress-ripening protein 1-like [Musa acuminata subsp. malaccensis]	--
Cluster-47345.43948	20.62	0	0	0	0	0	70.49	0	0	0	0	0	0	0	0	0	0	0	193.29	23.82	0	0	0	0	94	7.47	0	0	0	0	0	0	0	0	0	0	22.15	60.96	0	0	0	1	2183	552813621	XP_005843990.1	685	1.5e-69	hypothetical protein CHLNCDRAFT_27284 [Chlorella variabilis]>gi|307103630|gb|EFN51888.1| hypothetical protein CHLNCDRAFT_27284 [Chlorella variabilis]
Cluster-47345.12322	3	8	0	1	0	0	255	2	2	0	0	0	0	39	0	5	0	0	365	43	0	0	0	0	52	37	0	0	0	0	46	98	0	4	0	0	21	1	0	0	0	0	2252	551543554	XP_005759927.1	224	4.6e-16	hypothetical protein EMIHUDRAFT_106538 [Emiliania huxleyi CCMP1516]>gi|551553860|ref|XP_005764198.1| hypothetical protein EMIHUDRAFT_120243 [Emiliania huxleyi CCMP1516]>gi|485608129|gb|EOD07498.1| hypothetical protein EMIHUDRAFT_106538 [Emiliania huxleyi CCMP1516]>gi|485613840|gb|EOD11769.1| hypothetical protein EMIHUDRAFT_120243 [Emiliania huxleyi CCMP1516]
Cluster-47345.43943	68.52	95	0	0	0	0	275.65	9	0	0	0	0	9	105.78	6	11	0	0	848.77	166.06	0	0	0	0	98.71	78.55	2	0	2	0	87.92	409.72	0	15	0	0	87.71	30.46	0	0	0	0	576	570945931	ETP11188.1	228	4e-17	hypothetical protein F441_13280 [Phytophthora parasitica CJ01A1]
Cluster-47345.102309	0	0	3.87	0	41.56	25.91	0	1.5	10.73	34.25	110.53	35.68	0	0	17.35	0	71.11	58.06	0	0	11.29	2.34	17.48	123.02	0	0	34.49	13.39	121.71	99.3	0	0	11.09	0	141.97	73.74	0	0	11.47	18.63	101.95	232.95	1823	731373865	XP_010666778.1	1260	2.7e-136	PREDICTED: glucose-1-phosphate adenylyltransferase large subunit 3, chloroplastic/amyloplastic isoform X1 [Beta vulgaris subsp. vulgaris]>gi|870842444|gb|KMS95861.1| hypothetical protein BVRB_004380 isoform A [Beta vulgaris subsp. vulgaris]
Cluster-47345.102305	5.46	19.63	1.36	19.85	0.72	3.78	25.62	9.56	9.91	12.47	0.82	0	15.06	8.51	16.44	3.55	1	3.28	1	9.84	9.58	5.29	0	1.84	30.87	14.39	14.33	3.86	0	0.43	17.96	6.1	9.01	0.72	1	2.52	15.29	26.89	5.31	0	0	0	208	--	--	--	--	--	--
Cluster-47345.119429	182.23	201.97	115.38	64.45	2.68	111.79	100.58	91.29	7.92	7.79	4.28	44.38	34.26	164.39	8.28	38.14	72.19	101.64	17.16	152.21	76.15	61.43	65.13	16.83	8.67	69.53	4.46	6.34	2.45	38.97	0.41	56.57	40.84	6.43	0.37	6.13	77.16	41.64	45.38	35.29	59.16	4.72	2532	731337257	XP_010679687.1	880	4.4e-92	PREDICTED: GTP-binding protein At3g49725, chloroplastic [Beta vulgaris subsp. vulgaris]
Cluster-47345.199598	4.72	14	20.81	11.43	71.11	80.5	71.01	53.54	26.92	66.17	116.34	386.92	30.46	12.41	17.21	14.35	238.67	232.06	0	8.34	42.03	55.35	115.01	127.4	16.47	3.98	83.85	55.88	395.41	456.49	6	10	7	12.54	360.22	137.9	0	3	7.47	6	154.73	286.05	3866	731317712	XP_010669333.1	1619	1.4e-177	PREDICTED: copia protein isoform X1 [Beta vulgaris subsp. vulgaris]>gi|731317714|ref|XP_010669334.1| PREDICTED: copia protein isoform X1 [Beta vulgaris subsp. vulgaris]>gi|731317716|ref|XP_010669335.1| PREDICTED: copia protein isoform X1 [Beta vulgaris subsp. vulgaris]
Cluster-47345.133810	2.15	0	19.74	40.08	42.46	277.2	0	0	0	18.82	19.91	0	0	96.91	136.51	0	100.23	11.69	0	0	0	0	109.3	47.22	0	63.17	0	0	0	2.13	0	37.9	13.54	8.92	0	21.41	0	0	0	61.48	0	34.05	1208	731359232	XP_010691172.1	912	4.1e-96	PREDICTED: peptide deformylase 1A, chloroplastic [Beta vulgaris subsp. vulgaris]>gi|870848405|gb|KMT00694.1| hypothetical protein BVRB_9g219820 [Beta vulgaris subsp. vulgaris]
Cluster-47345.50242	1370.59	536.44	1379.97	523.88	138.41	229.88	1192.33	503.89	1013.69	563.55	113.87	66.06	346.5	543.77	555.89	555.49	97.45	210	195.88	918.37	556.01	976.79	142.13	154.15	339.4	322.64	652.59	717.39	94	114	370.82	458.57	510.81	460.51	110.09	104.83	372.84	460.39	649.06	644.56	354.7	169.06	1843	870857707	KMT09255.1	352	5.4e-31	hypothetical protein BVRB_6g133540 [Beta vulgaris subsp. vulgaris]	--
Cluster-47345.180493	35.4	18.72	0	30.01	18.8	0	6.83	31.33	0	23.47	0	39.11	26.09	5.64	0	26.79	39.81	0	4.81	16.4	0	0	37.36	0	2.8	15.95	0	0	0	0	22.95	2.47	0	0	19.38	41.07	0	24.7	0	11.23	12.15	22.83	1947	731328817	XP_010675260.1	176	1.5e-10	PREDICTED: uncharacterized protein LOC104891289 [Beta vulgaris subsp. vulgaris]
Cluster-47345.255672	12.65	19	0	1	0	0	135.58	0	0	0	0	0	0	51	0	0	0	0	355.28	29.9	0	0	0	0	28.78	55.1	0	0	0	0	68	95.31	0	5	0	0	38.28	8.61	0	0	0	0	4322	657383150	KEH26904.1	205	1.4e-13	pentatricopeptide (PPR) repeat protein [Medicago truncatula]	--
Cluster-47345.185286	32.28	37.4	765.38	14.96	0	19.27	50.85	801.13	47.83	298.87	6.3	9.78	398.75	26.64	273.01	109.74	2.59	2.16	61.47	5.09	72.27	93.93	26.55	4.4	110.73	194.74	10.94	17.82	1.56	3.9	44.36	39.6	13.83	9.25	18.1	4.19	6.13	50.71	33.04	13.35	15.4	4.19	3660	731369223	XP_010696484.1	1734	6e-191	PREDICTED: cellulose synthase A catalytic subunit 4 [UDP-forming] [Beta vulgaris subsp. vulgaris]>gi|870843771|gb|KMS96891.1| hypothetical protein BVRB_7g180680 [Beta vulgaris subsp. vulgaris]
Cluster-47345.32697	5.36	12	0	0	0	0	92.06	0	0	0	0	0	0	44	1	1	0	0	436.36	51.56	0	0	0	0	36.71	14.09	0	0	0	0	51.52	70	0	6	0	0	13.03	1.44	0	0	0	0	511	--	--	--	--	--	--
Cluster-47345.86167	26.37	4.75	3.72	17.69	22.07	1.61	0	4.47	7.8	0	34.58	20.72	0	0	8.87	0	10.15	21.4	0	2.62	7.15	11.4	41.67	44.47	0	3.98	8.17	10.88	27.61	13.24	3.49	0	0	0	37.5	2.26	0	0	7.67	5.96	49.09	42.71	1944	731313234	XP_010679072.1	961	1.4e-101	PREDICTED: uncharacterized protein LOC104894514 [Beta vulgaris subsp. vulgaris]
Cluster-47345.128212	25.56	0	0	0	104.44	35.82	0	0	0	0	52.27	17.58	19.16	0	0	0	0	0	0	11.69	0	0	16.04	12.51	16.89	0	0	0	0.13	18.56	32.27	0	0	0	78.69	38.46	0	17.67	0	1.42	40.51	0	3276	1814407	AAB41898.1	1300	1.1e-140	H+-transporting ATPase [Mesembryanthemum crystallinum]
Cluster-47345.128213	249.6	458.87	203.03	340.25	1122.15	2041.85	278.15	713.6	541.25	792.38	1177.17	1368.97	1102.85	374.14	553.81	230.66	3247.19	711.57	537.46	474.95	1177.97	431.35	3011.93	1459.25	424.7	483.31	450.23	172.8	895.71	1235.9	247.75	237.88	184.9	307.76	1192.11	1020.93	178.28	160.66	471.14	178.42	1461.56	2141.13	2935	1814407	AAB41898.1	3853	0	H+-transporting ATPase [Mesembryanthemum crystallinum]
Cluster-47345.128214	0	0	0	0	10.05	0	0	0	0	15.72	0	0	9.68	0	0	0	10.13	10.08	0	5.19	0	0	36.45	0	0	0	14.45	0	0	0	0	0	0	0	31.16	16.29	0	0	5.55	0	0	11.03	3134	731317613	XP_010669283.1	2756	0	PREDICTED: plasma membrane ATPase 4-like [Beta vulgaris subsp. vulgaris]>gi|731317615|ref|XP_010669284.1| PREDICTED: plasma membrane ATPase 4-like [Beta vulgaris subsp. vulgaris]>gi|870866899|gb|KMT17811.1| hypothetical protein BVRB_2g033500 [Beta vulgaris subsp. vulgaris]
Cluster-47345.128215	0	0	14.54	9.55	8.61	12.21	0	0	0	0	0	0	0	0	0	0	28.44	0	0	0	0	0	23.75	34.46	0	12.33	0	0	0	0	0	0	0	0	17.91	19.78	0	0	0	0	18.1	46.85	3044	802624415	XP_012076337.1	3435	0	PREDICTED: plasma membrane ATPase 4 [Jatropha curcas]>gi|643724244|gb|KDP33445.1| hypothetical protein JCGZ_07016 [Jatropha curcas]
Cluster-47345.134020	40.41	41.76	82.88	56.66	210.36	304.16	53.6	131.99	52.26	120.15	105.44	279.89	50.46	103.79	108.16	91.02	208.86	284.8	70.2	53.97	77.57	99.09	195.45	239.16	61.29	51.35	74.77	41.1	60.69	129.78	42.27	72.78	45.32	53.19	143.52	92.27	50.09	16.34	66.75	34	167.91	269.67	5900	802674210	XP_012081703.1	1727	6.2e-190	PREDICTED: uncharacterized protein LOC105641714 isoform X2 [Jatropha curcas]
Cluster-47345.151347	930.86	574.58	1019.84	1045.25	2164.14	4073.31	290.35	976.95	532.79	1589.11	2121.33	3415.1	505.7	522.03	1568.33	857.69	3248.03	2875.67	357.59	682.98	1285.89	1295.12	2359.11	2809.94	402.87	499.86	656.66	832	1424.22	1734.72	241.23	418.44	612.48	622.11	1801.42	1806.54	317.48	340.01	658.78	732.95	1490.74	2471.72	1190	731328855	XP_010675282.1	666	1.3e-67	PREDICTED: protein trichome birefringence-like 42 [Beta vulgaris subsp. vulgaris]
Cluster-47345.151342	281.4	278.27	418.59	411.53	414.1	161.67	229.55	92.84	368.86	439.19	571.28	0	0	117.59	334.21	418.46	534.15	340.51	0	0	211.31	283.53	454.09	625.65	102.69	0	299.13	323.06	347.89	436.37	418.08	0	239.05	591.33	693.57	573.72	267.24	314.41	509.49	489.21	732.26	1002.44	2073	731326159	XP_010673879.1	2889	0	PREDICTED: probable E3 ubiquitin-protein ligase ARI8 isoform X1 [Beta vulgaris subsp. vulgaris]>gi|731326161|ref|XP_010673880.1| PREDICTED: probable E3 ubiquitin-protein ligase ARI8 isoform X2 [Beta vulgaris subsp. vulgaris]>gi|731326163|ref|XP_010673881.1| PREDICTED: probable E3 ubiquitin-protein ligase ARI8 isoform X3 [Beta vulgaris subsp. vulgaris]>gi|870863544|gb|KMT14708.1| hypothetical prot…
Cluster-47345.193094	0	111.74	62.91	137.51	0	99.01	89.76	193.05	124.36	118.69	140.86	0	0	120.44	0	101.91	0	0	105.55	0	0	0	115.95	0	60.4	107.07	0	115.38	0	0	146.4	147.89	124.21	52.92	101.25	105.77	101.3	96.12	85.14	0	0	0	3843	731368711	XP_010696297.1	1047	2.9e-111	PREDICTED: p21-activated protein kinase-interacting protein 1-like [Beta vulgaris subsp. vulgaris]>gi|870843979|gb|KMS97045.1| hypothetical protein BVRB_7g179060 [Beta vulgaris subsp. vulgaris]
Cluster-47345.193098	0	0	42.41	0	0	0	0	0	0	0	10.23	17.71	0	0	0	0	0	37.06	0	0	0	0.08	24.63	31.9	0	0	0	0	0	0	0	0	0	0	0	0	0	0	0	0	15.66	0	4460	661889213	CDP07182.1	353	9.9e-31	unnamed protein product [Coffea canephora]
Cluster-47345.271904	180.76	185.11	24	20.71	4.3	1.73	183	485.42	48.75	40.66	0	0	129.62	135.61	32	40	0	2.82	93	167	11.97	21.61	11	11.12	82.23	157.18	39.08	55.87	5	1	247.43	22.83	14.44	31.31	2.82	5	74.61	136.09	14.55	35.7	23	11	1645	731350156	XP_010686362.1	1509	3.3e-165	PREDICTED: GDSL esterase/lipase At5g45960-like [Beta vulgaris subsp. vulgaris]>gi|870852646|gb|KMT04561.1| hypothetical protein BVRB_8g182190 isoform B [Beta vulgaris subsp. vulgaris]
Cluster-47345.188393	3.03	2.95	12.81	13.32	26.26	34.93	18.41	2	13.82	40.71	112.08	67.09	3.34	0	28.45	22.19	80.33	70.9	0	4.78	11.81	15.81	36.6	23.93	0	4.94	28.29	17.07	36.87	24.85	0	4	14.36	32.63	48.04	65.43	3.97	1	36.6	19.56	41.89	47.21	700	731317245	XP_010668288.1	143	3.5e-07	PREDICTED: aquaporin TIP4-1 [Beta vulgaris subsp. vulgaris]>gi|870867129|gb|KMT18028.1| hypothetical protein BVRB_2g032220 [Beta vulgaris subsp. vulgaris]
Cluster-47345.188397	25.98	6.73	40.62	56.08	71.59	64.74	15.57	5.2	27	34.27	204.11	71.29	6.48	2.99	65.99	84.61	72.83	101.34	0.33	13.92	27.58	41.43	57.61	65.97	1.62	12.05	74.2	101.94	78.6	123.21	3.65	2.49	50.8	123.67	92.81	114	4.01	2.86	68.47	62.94	134.27	117.49	375	731317245	XP_010668288.1	337	6e-30	PREDICTED: aquaporin TIP4-1 [Beta vulgaris subsp. vulgaris]>gi|870867129|gb|KMT18028.1| hypothetical protein BVRB_2g032220 [Beta vulgaris subsp. vulgaris]
Cluster-47345.271901	7	1	0	0	0	0	327.75	3	5	0	0	0	0	24	1	0	0	0	528.03	65	0	1	0	0	185	12	0	0	1	0	24.54	65.02	1	0	0	0	13	14	1	0	0	0	1438	527208993	EPS73825.1	762	1.2e-78	delta-12 oleate desaturase, partial [Genlisea aurea]
Cluster-73744.0	13	0	0	0	0	0	88	0	1	0	0	0	0	0	0	0	0	0	220	19	0	0	0	0	32	9	0	0	0	0	0	0	0	0	0	0	23	19.93	0	0	0	0	1839	747089244	XP_011092251.1	1555	1.7e-170	PREDICTED: 26S protease regulatory subunit 6A homolog [Sesamum indicum]
Cluster-47345.35844	5.35	16.47	0	0	0	0	256.96	2.64	0	0	0	0	2	45.97	0	13.54	0	0	785.26	47.31	0	0	0	0	44.96	77.91	0	0	1.61	0	13.62	156.5	0	0	0	0	49.14	9	0	0	0	0	1056	--	--	--	--	--
Cluster-47345.36258	29	0	0	0	0	0	101	0	2	0	0	0	0	0	0	0	0	0	226	23	0	0	0	0	28.01	15	0	1	0	0	0	0	0	0	0	0	53.96	74	0	0	0	0	1113	--	--	--	--	--	--
Cluster-47345.154432	1078.11	1411.76	540	947.15	617.07	409.07	1817.85	1036.16	1539.17	1263.83	758.12	288	1058.06	1446.07	769.11	1338.06	713.14	726.06	319.01	1338.05	907.05	816.02	677.33	1093.06	1873.03	1563.03	944	1048.52	458.03	719.84	1275.19	867.14	1336.04	1608.06	1229.17	1017.02	1826.13	1619.98	1603.28	1173.83	927.29	1252.04	501	731348971	XP_010685761.1	541	1.8e-53	PREDICTED: glucan endo-1,3-beta-glucosidase-like [Beta vulgaris subsp. vulgaris]>gi|870853364|gb|KMT05245.1| hypothetical protein BVRB_7g173860 [Beta vulgaris subsp. vulgaris]	--
Cluster-47345.244234	6.64	1.1	0	0	0	0	22.25	0	0	0	0	0	0	0	0	0	0	0	96.76	6.63	0	0	0	0	19.84	5.27	0	0	0	0	0	0	0	0	0	0	19.89	31.02	0	0	0	0	2189	326499079	BAK06030.1	672	5e-68	predicted protein [Hordeum vulgare subsp. vulgare]>gi|662524705|gb|KEQ82091.1| ATP synthase F1, beta subunit [Aureobasidium pullulans EXF-150]
Cluster-47345.244237	21	39	1	0	0	0	279	4	4	0	0	0	3	77	0	15	0	0	663	87	0	1	0	0	62	98	1	0	3	1	62	210	0	7	0	0	89	30	0	0	1	0	830	--	--	--	--	--	--
Cluster-47345.244230	140	49	1	2	0	0	1036	24	10	0	0	0	8	234	5	21	0	0	3328.01	302	1	1	1	0	393	152	7	3	10	4	254	497	7	25	0	1	142	106	0	0	0	1	2072	326499079	BAK06030.1	555	1.7e-54	predicted protein [Hordeum vulgare subsp. vulgare]>gi|662524705|gb|KEQ82091.1| ATP synthase F1, beta subunit [Aureobasidium pullulans EXF-150]
Cluster-47345.244233	114.5	31.25	5.16	0	0	0	650.53	18.14	10	0	1	0	9.08	173.64	1.48	31	0	0	964.49	268.43	0	0	2	1	123.43	111.4	1.95	0	11	5	135.53	279.61	4	26	0	0	160.93	38.92	0	0	0	0	508	326499079	BAK06030.1	828	9.4e-87	predicted protein [Hordeum vulgare subsp. vulgare]>gi|662524705|gb|KEQ82091.1| ATP synthase F1, beta subunit [Aureobasidium pullulans EXF-150]
Cluster-47345.244232	81.17	18.51	2.32	0	0	0	199.74	24.02	6	0	0	0	10.13	25.93	0	28	0	0	422.35	270.14	0	0	0	0	93.6	27.73	4	0	8	4	17.84	80.12	4	23.91	0	0	173.58	181.76	0	0	0	2	591	326499079	BAK06030.1	902	2.9e-95	predicted protein [Hordeum vulgare subsp. vulgare]>gi|662524705|gb|KEQ82091.1| ATP synthase F1, beta subunit [Aureobasidium pullulans EXF-150]
Cluster-47345.261328	15	0	0	0	0	0	38	0	0	0	0	0	0	0	0	0	0	0	152	13	0	0	0	0	25	6	0	0	0	0	0	0	0	0	0	0	18	39	0	0	0	0	1317	743865811	XP_010904911.1	477	1.2e-45	PREDICTED: nuclear cap-binding protein subunit 2 [Elaeis guineensis]
Cluster-47345.261320	16.74	15	0	1	0	0	687	10	2.14	0	1	0	0	253	1	21	0	0	913.63	232	1	2	0	0	81	238	0	2	5	0	224.93	407.98	6	6	1	0	62	0	0	0	0	0	2052	302799204	XP_002981361.1	757	6.5e-78	hypothetical protein SELMODRAFT_114468 [Selaginella moellendorffii]>gi|300150901|gb|EFJ17549.1| hypothetical protein SELMODRAFT_114468 [Selaginella moellendorffii]	--
Cluster-47345.218007	61.69	29.83	39.66	37.49	25.34	0	0	0	0	21.65	0	0	16.5	0	0	28.39	0	0	4.16	11.28	0	22.58	25.11	8.2	8.43	46.41	7.54	14.64	0	8.09	12.04	0	15.89	36.12	56.7	16.69	0	0	0	21.21	37.77	38.68	3836	731316008	XP_010693854.1	2268	7.5e-253	PREDICTED: putative disease resistance protein RGA3 [Beta vulgaris subsp. vulgaris]>gi|870867778|gb|KMT18647.1| hypothetical protein BVRB_2g027760 [Beta vulgaris subsp. vulgaris]
Cluster-47345.218006	11.42	0	18.07	0	28.92	6.77	12	0	17.74	0	11.04	0	0	0	6.34	13.19	27.25	0	0	38.5	0	8.73	0	11.97	16.02	0	0	0	38.61	29.98	0	0	0	20.46	0	10.26	24.17	0	0	22.57	13.25	44.59	3912	731316008	XP_010693854.1	2268	7.6e-253	PREDICTED: putative disease resistance protein RGA3 [Beta vulgaris subsp. vulgaris]>gi|870867778|gb|KMT18647.1| hypothetical protein BVRB_2g027760 [Beta vulgaris subsp. vulgaris]
Cluster-47345.174589	3	0	28.04	43.58	108.02	121.52	0	5	9.27	43.77	48.11	175.45	0	0	34.51	57.35	156.92	157.58	0	0	54.56	113.39	172.4	135.38	0	0	87.93	68.07	75.07	170.63	0	0	27.7	26.85	134.2	70.28	0	0	33.06	23.42	96.21	133.73	296	731344720	XP_010683571.1	238	1.4e-18	PREDICTED: CASP-like protein 1E1 [Beta vulgaris subsp. vulgaris]>gi|870854862|gb|KMT06610.1| hypothetical protein BVRB_7g157780 [Beta vulgaris subsp. vulgaris]	--
Cluster-47345.185066	87.6	90.47	0	0	0	76.87	149.78	0	22.5	17.75	55.07	68.51	78.67	80.03	74.2	0	0	21.67	60.69	211.76	12.07	0	61.7	14.01	58.33	0	0	27.13	0	0	16.42	21.42	49.53	23.46	0	0	13.78	26.92	0	0	0	0	2384	731348442	XP_010685488.1	3130	0	PREDICTED: structural maintenance of chromosomes protein 3 [Beta vulgaris subsp. vulgaris]>gi|870853111|gb|KMT04992.1| hypothetical protein BVRB_7g171540 [Beta vulgaris subsp. vulgaris]
Cluster-47345.261114	11.81	21.69	2	0	0	0	159.07	0	0	0	0	0	0	70.56	3	4.9	0	0	339.17	47.43	0	3	0	0	52.31	60.81	0	0	2	0	29.61	102.22	0	3.94	0	0	16.58	3.19	0	0	0	0	1248	743944321	XP_011016680.1	815	7.5e-85	PREDICTED: elongation factor Tu, mitochondrial-like [Populus euphratica]
Cluster-74517.1	0	0	0	0	0	0	0	0	0	0	0	0	0	6.2	0	0	0	0	7.25	0	0	0	0	0	68.8	6.37	3.82	0	0	0	31.03	43.51	0	0	0	0	0	0	0	0	0	0	1587	--	--	--	--	--	--
Cluster-47345.279209	0	12.01	0	0	0	0	0	0	0	0	0	0	3	9.43	0	0	0	0	152.2	3.68	0	0	0	0	0	7.05	0	0	0	0	38.18	99.86	0	3	0	0	33.01	0	0	1	0	0	3060	695371952	XP_009514689.1	215	6.8e-15	pentafunctional aromatic amino acid protein [Phytophthora sojae]>gi|348687600|gb|EGZ27414.1| pentafunctional aromatic amino acid protein [Phytophthora sojae]
Cluster-47345.145888	2120	533	1254	1291	2232	5739	50	442	213	1951	1113.98	4334.09	202	332	1166	1422	3000	3872.47	277	702	2211.52	2317	3203	2509.99	417	375	1659	1782	1858	3264	177	446	1105	1029	2886	3293	391	585	1139	1265	2249	3254	1193	166209891	ABL89187.3	219	9.2e-16	high affinity nitrate transporter [Spinacia oleracea]	--
Cluster-47345.137013	692.89	649.09	1003.97	774.84	307.98	361.74	880.53	1616.68	1161.34	1638.4	234.78	295.53	1225.1	791.12	1878.14	1479.89	381.2	477.6	416.48	562.54	1308.76	1794.54	381.1	434.87	1131.81	1339.37	719.6	1080.56	264.31	525.45	593.47	605.93	1015.53	933.26	527.36	450.87	750.07	707.47	966.97	1073.1	483.42	638.13	329	616997550	AHX74092.1	513	2e-50	chitodextrinase [Eucommia ulmoides]
Cluster-47345.145880	1097.44	2560.18	1050.68	2850.82	962	897.32	255.2	1666.08	402.19	2512.22	227.13	1266.99	763.39	983.75	3265.47	1500.88	887.64	929.7	1581.96	3330.91	2463.14	3163.91	1152.73	963.02	1394.19	1848.82	1554.9	2467.31	334.27	811.79	977.84	1498.22	1033.53	1465.58	661.51	1046.39	1131.83	1299.44	1061.34	1569.29	1018	1087.15	587	731321939	XP_010671618.1	306	3.7e-26	PREDICTED: uncharacterized protein LOC104888367 [Beta vulgaris subsp. vulgaris]>gi|870865103|gb|KMT16170.1| hypothetical protein BVRB_3g053310 [Beta vulgaris subsp. vulgaris]	--
Cluster-47345.145884	332	267.7	41	52	288	429.92	124	692.87	43	155	51.89	315.99	967	218.75	93	8.1	235.92	283	184	241.29	7.32	95	456.91	328	34	42.68	0	36	60.2	180	0	135	13	17	123.24	253	330	228.68	36	14	93.08	256	4726	870855681	KMT07397.1	745	3.7e-76	hypothetical protein BVRB_6g150230 [Beta vulgaris subsp. vulgaris]
Cluster-47345.267581	13	9.53	0	0	0	0	9.71	382	0	2.91	0	0	15.97	0	4.54	0	0	0	28	54.53	0	0	0	0	0	80.27	0	0	0	0	0	1.5	0	0	0	0	55.46	16.27	0	0	0	0	1586	669141002	XP_008606069.1	200	1.9e-13	hypothetical protein SDRG_02269 [Saprolegnia diclina VS20]>gi|530742128|gb|EQC40370.1| hypothetical protein SDRG_02269 [Saprolegnia diclina VS20]
Cluster-47345.253955	5.41	23	0	2	0	0	117.08	1.5	0	0	0	0	0	63	3	27	0	0	985.65	42.12	0	0	0	0	119.5	73.43	0	0	7	0	82.89	170.29	0	0	0	0	24	4.5	0	0	0	0	3094	545355855	XP_005643702.1	591	1.7e-58	WD40 repeat-like protein [Coccomyxa subellipsoidea C-169]>gi|384245665|gb|EIE19158.1| WD40 repeat-like protein [Coccomyxa subellipsoidea C-169]	--
Cluster-47345.9702	11.6	8	0	0	0	0	173.73	1.69	0	0	0	0	0	44.58	0	8.14	0	0	324.75	50	0	0	0	0	66.64	47	0	0	0	0	35	91.37	0	0	0	0	29	17	0	0	0	0	2567	720061519	XP_010275194.1	1292	7.5e-140	PREDICTED: cleavage and polyadenylation specificity factor subunit 3-I [Nelumbo nucifera]
Cluster-47345.52515	1817	1067	837	615	46	47	330	2012	172	1293.04	2	6	865	929	752	377	3	30	357	824	612	973.66	14	13	263	579	350	674	6	21	378	146	247	343	4	13	494	676	427	266	65	7	402	731321374	XP_010671317.1	549	1.7e-54	PREDICTED: peroxidase 5-like [Beta vulgaris subsp. vulgaris]>gi|731321376|ref|XP_010671319.1| PREDICTED: peroxidase 5-like [Beta vulgaris subsp. vulgaris]	--
Cluster-47345.116739	68.5	31.15	45.89	44.24	120.72	263.91	0	71.74	21.27	79.05	138.22	281.89	31.16	17.82	121.07	33.36	213.79	153.77	21.34	32.49	54.88	92.02	199.07	156.7	17.6	22.3	73.85	41.8	134.92	151.07	8.07	31.52	33.98	22.8	144.03	116.83	11.44	11.37	21.32	36.29	110.99	213.47	1446	731358173	XP_010690592.1	361	3.8e-32	PREDICTED: uncharacterized protein LOC104904102 [Beta vulgaris subsp. vulgaris]>gi|731358175|ref|XP_010690593.1| PREDICTED: uncharacterized protein LOC104904102 [Beta vulgaris subsp. vulgaris]>gi|870849342|gb|KMT01605.1| hypothetical protein BVRB_9g216000 [Beta vulgaris subsp. vulgaris]
Cluster-47345.57073	0	0	0	0	0	0	0	0	0	0	17.35	28.07	0	0	0	0	0	17.7	0	0	0	0	0	0	0	0	15.07	6.05	4.41	7.98	0	0	6.64	0	21.28	0	0	0	0	0	56.3	40.62	2641	225446849	XP_002279693.1	1816	1.3e-200	PREDICTED: pentatricopeptide repeat-containing protein At2g42920, chloroplastic [Vitis vinifera]>gi|302143555|emb|CBI22116.3| unnamed protein product [Vitis vinifera]
Cluster-47345.57071	197.88	228.48	131.72	51.98	93.02	144.16	43.42	492.97	28.35	292.88	12.89	151.82	530.96	242.07	312.86	66.9	273.58	61.34	218	102.52	158.65	109.1	184.71	160.35	25.1	38.35	16.75	7.84	11.48	3.73	13	19.78	6.42	4.96	15.64	56.54	17.07	0	13.6	5.83	0.31	16.16	3717	225446849	XP_002279693.1	1816	1.9e-200	PREDICTED: pentatricopeptide repeat-containing protein At2g42920, chloroplastic [Vitis vinifera]>gi|302143555|emb|CBI22116.3| unnamed protein product [Vitis vinifera]
Cluster-47345.254461	9.99	7.15	0	0	0	0	174	1	2	0	0	0	0	43.99	0	2	0	0	195.55	52.47	0	0	0	0	36.26	44.8	0	1	0	0	36.98	91.12	2	1.99	0	0	26.17	1	0	0	0	0	668	566019316	ETI42227.1	504	4.6e-49	hypothetical protein F443_12624 [Phytophthora parasitica P1569]
Cluster-47345.254462	19.05	21	0	1	0	0	424.85	6	1	0	2	0	1	91	2	4	0	0	839.97	142.86	0	2	0	0	88.45	77	2	0	2	1	137	296	3	6	0	0	46.3	19.28	0	0	1	1	1086	308805605	XP_003080114.1	208	1.6e-14	Translation initiation factor 3, subunit b (eIF-3b) (ISS) [Ostreococcus tauri]>gi|116058574|emb|CAL54281.1| Translation initiation factor, beta propellor-like domain [Ostreococcus tauri]
Cluster-47345.242919	15.7	20.7	0	0	0	0	202.36	2	2	0	1	0	1	43.07	4	5.85	0	0	658.12	31.14	0	0	0	0	46.81	18	3.77	0	3	1	59.95	90.1	0	2	0	4	20.62	9	0	0	0	0	437	302143601	CBI22354.3	384	2.5e-35	unnamed protein product [Vitis vinifera]
Cluster-47345.5399	4.16	0	0	0	0	0	51.32	1	0	0	1	0	0	15.4	1	0	0	0	276.67	27.38	0	1	0	0	20.48	32.47	0	0	0	0	32.9	40.48	0	2	0	0	0	0	0	0	0	0	1882	657374602	KEH20139.1	373	2e-33	3-hydroxyacyl-CoA dehydratase [Medicago truncatula]
Cluster-47345.85647	0	0	0	0	130.02	0	0	62.13	0	0	0	0	121.56	57.11	0	0	0	0	0	0	0	116.77	116.2	61.06	0	64.08	0	126.82	62.93	0	52.22	0	0	124.47	61.32	0	310.64	52.25	0	57.94	63.97	125.23	1499	731326007	XP_010673805.1	1760	2.4e-194	PREDICTED: translation initiation factor eIF-2B subunit gamma [Beta vulgaris subsp. vulgaris]>gi|870863481|gb|KMT14645.1| hypothetical protein BVRB_4g074130 [Beta vulgaris subsp. vulgaris]
Cluster-47345.130389	190.75	97.13	94.64	190.96	146.76	52.04	7.68	0.04	0	364.89	0	140.8	0	35.09	102.44	7.13	11.68	38.12	14.35	13.83	100.62	95.82	184.95	132.45	38.82	0.12	0	1.28	93.15	39.73	22.71	42.25	8.14	0	87.88	9.63	57.24	120.87	80.48	99.94	70	99.22	3176	870869279	KMT20024.1	1951	3.6e-216	hypothetical protein BVRB_1g000440 [Beta vulgaris subsp. vulgaris]
Cluster-47345.130382	679.82	686.21	833.45	938.96	1009.24	429.53	909.46	576.22	1108.42	1020.57	917.11	256.38	510.92	646.24	479.61	888.98	1056.14	1007.8	89.24	560.18	525.76	616.85	887.35	1447.24	624.04	796.25	943.46	1025.67	833.57	1311.08	1587.13	282.85	926.37	1687.96	1687.23	1775.63	683.1	778.89	1441.93	1237.27	1792.82	1919.08	3318	731310690	XP_010671915.1	3244	0	PREDICTED: uncharacterized protein LOC104888566 [Beta vulgaris subsp. vulgaris]
Cluster-47345.130380	823.83	972.18	655.37	525.26	578.33	868.57	1739.95	739.42	1067.63	730.69	288.96	348.7	792.82	965.76	632.1	255.24	968.66	878.01	296.74	441.97	798.73	733.79	712.67	930.06	602.67	1583.65	1099.75	18	838.22	329.93	1360.41	806.42	1007.78	1507.56	1452.16	1138.13	1214.41	1109.57	1275.62	1024.06	1320.64	1501.4	3097	870869279	KMT20024.1	1951	3.5e-216	hypothetical protein BVRB_1g000440 [Beta vulgaris subsp. vulgaris]
Cluster-47345.130387	0	0	0	0	44.26	0	31.59	8.78	0	17.53	20.33	0	0	17.62	32.91	22.24	22.81	0	0	6.31	14.85	16	15.54	0	24.5	0	0	0	8.3	0	9.41	0	0	0	23.45	30.57	8.61	24.57	17.2	0	36.19	18.98	3428	731310690	XP_010671915.1	2064	3e-229	PREDICTED: uncharacterized protein LOC104888566 [Beta vulgaris subsp. vulgaris]
Cluster-47345.130385	33.68	0.06	0	0	9.41	2.36	120.78	92.29	83.85	0	0	61.36	41.78	56.39	0	43.55	90.84	81.07	0	0.18	0	0	0	0	0	53.96	54.15	0	0	14.75	0	0	20.26	0	27.06	5.73	0.01	0	33.6	21.01	38.43	0	1991	870869279	KMT20024.1	789	1.2e-81	hypothetical protein BVRB_1g000440 [Beta vulgaris subsp. vulgaris]
Cluster-47345.34508	52.08	37.27	2.01	0	0	0	238.61	36.83	0	0	0	0	9.89	52	0.99	4.15	0	0	487.09	87.89	0	0	0	0	75	55.93	0	0	2	0	47	87.02	0	1	0	0	50.07	38.26	0	0	0	0	367	302832668	XP_002947898.1	465	8.4e-45	component of cytosolic 80S ribosome and 40S small subunit [Volvox carteri f. nagariensis]>gi|300266700|gb|EFJ50886.1| component of cytosolic 80S ribosome and 40S small subunit [Volvox carteri f. nagariensis]
Cluster-47345.189996	0	9	9.63	0	0	0	0	0	0	9.01	0	0	0	8.81	0	10.77	0	15.67	0	10.32	13.93	0	17.01	0	6.57	11.4	35.04	0	16.88	0	0	0	35.28	23.31	0	0	0	0	0	9.25	8.4	0	2396	731363935	XP_010693699.1	2237	1.8e-249	PREDICTED: putative nitric oxide synthase [Beta vulgaris subsp. vulgaris]>gi|870846299|gb|KMS98881.1| hypothetical protein BVRB_3g067750 [Beta vulgaris subsp. vulgaris]
Cluster-47345.155892	91.85	165.99	62.66	91.83	33.95	33.44	384.84	161.35	330.67	220.87	339.34	53.43	162.28	205.67	153.22	171.09	111.7	110.59	23.65	231.32	197.46	122.01	67.89	83.56	529.65	531.5	435.71	362.52	456.04	517.95	738.15	290.77	444.3	649.37	425.42	248.8	318.99	232.15	562.4	394.25	503.01	517.85	428	595835935	XP_007207158.1	666	4.8e-68	hypothetical protein PRUPE_ppa024477mg [Prunus persica]>gi|462402800|gb|EMJ08357.1| hypothetical protein PRUPE_ppa024477mg [Prunus persica]
Cluster-47345.155895	532.8	1100.48	418.44	730.74	359.89	230.32	2674.61	1417.71	2865.5	1547.85	2649.91	373.23	1013.01	1441.86	949.56	1096.28	722.68	819.02	190.98	1076.89	872.38	839.87	630.99	531.92	2827.32	3119.32	3692.94	2561.2	2592.24	3868.07	4800.33	1486.52	2612.28	3309.7	2767.87	1946.73	2605.11	1936.54	3580.79	2318.57	3468.31	3314.73	596	674916982	CDY16175.1	393	3e-36	BnaA09g29090D [Brassica napus]
Cluster-47345.155899	22.22	0	34.35	0	326.57	395.16	0	0	6.76	1.28	106.62	28.62	3.44	0	0	0	151.17	160.19	0	15.07	0	0	129.38	319.23	7.17	0	4	5.78	151.06	0.5	30.44	0	4.23	49.3	207.49	76.89	0	0	44.63	9.89	65.63	189.67	2796	731321056	XP_010671144.1	2002	3.8e-222	PREDICTED: uncharacterized protein LOC104888027 [Beta vulgaris subsp. vulgaris]
Cluster-47345.12397	9.08	0	0	0	0	0	53.14	0	0	0	0	0	0	0	0	0	0	0	67.97	0	0	0	0	0	50.53	0	0	0	0	0	0	0	0	0	0	0	21.18	23.05	0	0	0	0	2444	--	--	--	--	--	--
Cluster-47345.54019	32.91	12.01	10.89	44.3	0	14.22	17.13	31.23	0	0	0	0	28.27	23.65	35.57	3.24	44.09	54.23	18.15	11	41.32	0	14.95	26.1	11.25	29.61	0	13.27	33.37	0	8.03	0	16.19	45.89	28.83	37.08	28.09	19.98	0	0	0	45.7	4182	731349368	XP_010685958.1	537	4.3e-52	PREDICTED: biogenesis of lysosome-related organelles complex 1 subunit 1 [Beta vulgaris subsp. vulgaris]>gi|731349370|ref|XP_010685959.1| PREDICTED: biogenesis of lysosome-related organelles complex 1 subunit 1 [Beta vulgaris subsp. vulgaris]>gi|731349372|ref|XP_010685960.1| PREDICTED: biogenesis of lysosome-related organelles complex 1 subunit 1 [Beta vulgaris subsp. vulgaris]>gi|731349374|ref|X…
Cluster-47345.153469	376.59	341.82	95.18	145.29	110.49	73.47	226.41	1404.71	117.94	533.82	87.65	103.18	392.9	298.75	296.11	192.02	61.15	98.96	78.76	171.27	190.82	226.59	79.85	42.15	95.89	110.43	50.91	65.31	6.75	26.17	86.88	77.39	37.86	34.93	29.39	9.21	82.82	106.48	49.68	73.48	8.27	34.84	220	--	--	--	--	--	--
Cluster-47345.153644	456.5	480	180.23	498.31	1058.49	1176	659.51	489.17	671.02	615.9	2624.74	1264.66	354.01	452.63	359.6	472.43	1064.96	1813.61	349.94	671.51	470.8	593.35	1196.71	1140.37	904.95	831.58	787.35	408.51	863.05	936.71	410.39	797.55	644.24	530.37	1711.55	993.86	461.49	420.66	669.93	395.95	1091.52	1445.65	320	--	--	--	--	--	--
Cluster-47345.153649	956	1572.08	1118.59	1716.56	268.3	194.08	6306.31	943.44	4933.74	1875.76	1084.42	105.22	1344.17	1341.18	1343.34	1526.07	264.75	217.09	332.11	2073.01	1500.94	1290.73	215.26	209.34	2406.72	2693.56	1483.76	1528.51	230.23	599.66	3795.92	786.85	1981.28	2619	540.78	422.84	1895.62	1565.22	2224.14	1650.56	969.03	680.07	415	357440387	XP_003590471.1	487	2.7e-47	Phenylalanine ammonia-lyase [Medicago truncatula]>gi|355479519|gb|AES60722.1| phenylalanine ammonia-lyase-like protein [Medicago truncatula]
Cluster-47345.78799	0	18.76	0	0	0	0	46	58.57	28.34	7.22	54.32	24.1	18.13	31.58	0	0	25.95	38.49	0	34.29	14.62	0	33.91	13.52	28.56	0	0	0	0	0	13.21	0	14.77	0	26.01	38.59	35.89	0	53.78	0	58.25	0	9361	731367355	XP_010695563.1	832	6e-86	PREDICTED: putative RING-H2 finger protein ATL53 [Beta vulgaris subsp. vulgaris]>gi|870844681|gb|KMS97596.1| hypothetical protein BVRB_5g125650 [Beta vulgaris subsp. vulgaris]
Cluster-47345.146085	1244.53	1737.23	1332.22	1790.85	877.62	1233.49	500.83	1097.5	403.71	1678.98	288.34	499.11	973.59	848.59	1644.06	1345.11	594.99	771.47	477.95	1485.37	1818.04	1854.45	625.13	797.42	1047.43	1056.26	1300.06	1379.15	785.51	738.04	1196.15	816.08	1265.16	1544.57	1013.74	636.76	1470.1	1455.82	1934.07	1309.04	1744.88	1258.91	591	870853040	KMT04921.1	664	1.1e-67	hypothetical protein BVRB_7g170870 [Beta vulgaris subsp. vulgaris]
Cluster-47345.31067	0	0	0	0	0	0	209.55	0	0	0	0	0	0	0	0	0	0	0	107.18	0	0	0	0	0	0	51.66	0	0	0	0	65.54	146.16	0	0	0	0	8.35	0	0	0	0	0	3418	326504378	BAJ91021.1	694	2.2e-70	predicted protein [Hordeum vulgare subsp. vulgare]	--
Cluster-47345.31068	18	5	0	1	0	0	190.69	2	0	0	0	0	0	58	1	5	0	0	431.32	45	0	0	0	0	72.56	48	0	0	2	0	61	127	4	5	0	0	12	3	1	0	0	0	861	--	--	--	--	--	--
Cluster-47345.258549	31.16	47	1	1	0	0	193.55	15	2	0	0	0	3	157	3	29	0	2	1683.31	56.09	1	1	0	2	16.91	64.99	2	0	0	3	94.4	194.51	0	8	0	0	41.4	5.77	0	0	0	0	1111	--	--	--	--	--	--
Cluster-47345.33435	17	28	0	0	0	0	133.74	0	3.4	0	0	0	0	75.21	0	2.91	0	0	594.36	88.78	0	0	0	0	91.98	89.35	0	0	3	0	90	131.73	1	6	0	0	28.03	1.61	1	0	0	0	3070	226493092	NP_001141218.1	793	6.5e-82	uncharacterized protein LOC100273305 [Zea mays]>gi|194703328|gb|ACF85748.1| unknown [Zea mays]
Cluster-47345.33439	3	3	0.5	0	0	0	114.33	0	0	0	0	0	0	27.08	0	6	0	0	300.75	29	0	0	0	1	35	43.98	0	0	0	0	31	68.49	0	0.5	0	0	17	0.75	0	0	0	1	559	376403807	YP_005090292.1	351	2.1e-31	NADH dehydrogenase subunit 7 (mitochondrion) [Heterosigma akashiwo]>gi|239811624|gb|ACS27111.1| NADH dehydrogenase subunit 7 [Heterosigma akashiwo]>gi|239811664|gb|ACS27150.1| NADH dehydrogenase subunit 7 [Heterosigma akashiwo]>gi|294610387|dbj|BAI70606.2| NADH dehydrogenase subunit 7 (mitochondrion) [Heterosigma akashiwo]
Cluster-47345.208151	0	0	18.36	0	93.91	31.66	0	0	0	7.08	0	0	23.9	0	14.43	34.3	41.93	2.44	0	0	0	0	0	55.01	0	0	8.68	22.09	0	0	2.93	0	49.3	37.35	45.47	0	0	0	0	0	0.42	94.88	3279	731323837	XP_010672647.1	1336	7.6e-145	PREDICTED: neurochondrin isoform X1 [Beta vulgaris subsp. vulgaris]
Cluster-47345.213025	72	42.29	92.35	124.64	1.67	9	204.81	11.67	158.64	75.01	17	4	11.84	38.71	97.29	280.65	0	26.29	35.98	102.31	80.35	143.65	1.65	1.65	381.89	129.68	214.95	332.46	7.36	13.31	145.31	278.16	456.35	404.66	12.98	5.84	552.2	470.85	380.67	753.02	80.98	68	892	--	--	--	--	--	--
Cluster-47345.213026	18	15	21	27.89	2.88	2	67.18	13	52.01	35.66	8	2.02	5	8	43	84.72	1	5	7.99	20	37	55.01	2	3	104.01	28.01	70.58	87.54	1	3	51.03	83.02	112.01	115	1	6.82	92.57	127.34	71.78	254.78	16	23	337	--	--	--	--	--	--
Cluster-47345.213023	27.95	20.26	24.66	47.01	2.43	2	57.83	7.64	54.09	35.59	7.19	2.99	4.22	17.06	57.17	110.52	5	2.58	7.63	19.76	38.69	75.79	9.49	2	126.05	8.31	87.95	157.69	3	5.47	74.24	61.35	174.91	267.46	1	18.21	49.81	176.89	1.33	424.56	18.62	40.56	1217	--	--	--	--	--	--
Cluster-47345.184278	357.22	206.18	170.73	182.11	257.04	546.63	212.04	213.55	181.93	195.4	331.14	195.36	191.09	193.64	218.63	209.51	296.42	383.37	189.59	201.76	228.36	199.21	260.6	282.34	161	167.11	168.17	181.73	216.33	335.74	101.28	125.45	95.89	87.11	307.94	285.38	78.46	124.47	146.62	154.97	305.77	453.82	428	--	--	--	--	--	--
Cluster-47345.184274	119.86	104.76	30.29	0	0	57.82	150.86	45.39	39.81	32.69	0	53.39	102.05	73.84	32.93	34.86	20.46	31.62	58.15	109.28	90.68	0	40	4.42	114.51	49.4	29.14	67.18	0	0	9.88	192.31	4.3	35.64	0	7.16	63.89	0.15	36.36	0	32.06	0.87	1813	731325555	XP_010673576.1	2494	2.2e-279	PREDICTED: DNA topoisomerase 6 subunit B [Beta vulgaris subsp. vulgaris]>gi|731325557|ref|XP_010673577.1| PREDICTED: DNA topoisomerase 6 subunit B [Beta vulgaris subsp. vulgaris]>gi|870863268|gb|KMT14432.1| hypothetical protein BVRB_4g072100 [Beta vulgaris subsp. vulgaris]
Cluster-47345.202105	49.31	0	0	14.74	0	0	0	0	16.38	21.96	23.35	0	39.92	0	0	0	43.61	0	0	0	0	0	35.03	18.48	0	31.06	0	43.07	0	64.61	26.39	0	16.15	24.19	16.43	97.59	71.51	103.71	0	0	51.78	23.87	6892	731315544	XP_010691908.1	2333	3.9e-260	PREDICTED: uncharacterized protein LOC104905152 [Beta vulgaris subsp. vulgaris]>gi|870867573|gb|KMT18442.1| hypothetical protein BVRB_2g025870 [Beta vulgaris subsp. vulgaris]
Cluster-47345.202104	15.17	32.59	0	36.21	27.86	42.9	87.58	84.37	55.78	21.72	18.75	69.11	0	18.06	26.28	12.15	73.32	50.24	3.69	53.67	17.18	0	145.68	37.69	52.19	16.08	39.79	26.37	49	35.82	24.59	37.27	42.46	21.48	87.86	47.11	0	0	0	52.17	56.02	124.77	7996	731315544	XP_010691908.1	2333	4.5e-260	PREDICTED: uncharacterized protein LOC104905152 [Beta vulgaris subsp. vulgaris]>gi|870867573|gb|KMT18442.1| hypothetical protein BVRB_2g025870 [Beta vulgaris subsp. vulgaris]
Cluster-47345.202107	0	8.64	0	19.73	0	0	0.02	0	0	43.04	21.37	0	45.58	11.62	0	41.24	43.63	26.82	27.18	0	26.33	24.53	46.46	62	0	10.58	0	0	0	36.66	6.74	0	0	18	0	0	32	10.01	73.41	11.53	41.75	22.96	7881	731315544	XP_010691908.1	2333	4.5e-260	PREDICTED: uncharacterized protein LOC104905152 [Beta vulgaris subsp. vulgaris]>gi|870867573|gb|KMT18442.1| hypothetical protein BVRB_2g025870 [Beta vulgaris subsp. vulgaris]
Cluster-47345.170882	218.14	315.44	384.56	513.37	175.49	150.59	359.09	229	559.61	649.15	614.14	119.03	241.71	358.09	525.97	567.07	145.53	324.03	104.66	456.06	504.81	804.46	148.82	179	470.46	261.64	529.79	546.1	245.83	196.76	521.46	163.6	846.33	647.78	398.33	313.35	299.31	231.65	747.27	407.07	390.11	277.81	344	731316814	XP_010665861.1	226	4.1e-17	PREDICTED: uncharacterized protein LOC104883105 [Beta vulgaris subsp. vulgaris]	--
Cluster-47345.68025	228.35	235	0	64.8	0	37.64	0	0	27.39	73.86	1.84	28.64	102.31	220	77.62	43.55	47	21.22	106.4	194.87	0	0	48	18.57	0	0	0	55.08	25.82	22.25	0	0	51.28	0	0	0	173.68	144.22	60.76	0	42.52	27.96	2462	731312192	XP_010673005.1	1954	1.2e-216	PREDICTED: omega-hydroxypalmitate O-feruloyl transferase [Beta vulgaris subsp. vulgaris]>gi|870869979|gb|KMT20724.1| hypothetical protein BVRB_1g006980 [Beta vulgaris subsp. vulgaris]
Cluster-47345.30795	43.06	18	2	0	0	0	505.01	8	2	0	0	0	9	130.75	1	11	0	0	840.99	108.94	0	0	0	0	40.77	68.82	0	0	5	0	120.09	202.02	0	10	0	0	82.2	13.65	0	0	0	0	1207	--	--	--	--	--
Cluster-47345.252962	10.43	18.81	4	0	0	0	129.2	11.37	0	0	0	0	6	37.72	7.99	8	0	0	160.47	81.44	0	0	0	0	63.37	39.62	0	0	0	0	48.65	375.96	0	1.66	1	0	25.1	40.88	0	0	0	0	2372	721637483	XP_010231297.1	367	1.3e-32	PREDICTED: probable monofunctional riboflavin biosynthesis protein RIBA 3, chloroplastic isoform X1 [Brachypodium distachyon]
Cluster-47345.252964	0	14.36	0	0	0	0	41.04	1.97	0	0	0	0	4.12	13.25	0	1	0	0	57.64	7.1	0	0	0	0	14.79	20.66	0	0	0	0	43.17	49.59	0	6.18	0	0	8.65	3.87	0	0	0	0	2981	--	--	--	--	--
Cluster-47345.252968	192	289	3	7	0	0	4005	28	50	0	5	0	7	703	21	94	2	0	6002	674	5	8	2	2	870	687	14	4	17	5	679	1661	13	50	1	4	247	21	1	1	0	1	473	--	--	--	--	--
Cluster-47345.139927	11	3	375.44	198.44	179.52	162.54	2.01	12	87.4	510.97	85.43	224.95	0	1	75.72	168.47	116.54	273.26	1	1	642.96	610.28	205.66	79.79	0	1	283.68	352.9	79.81	275.42	1	6	104.77	167.32	138.45	170.17	10	2	158.63	135.72	278.27	151.03	629	731358520	XP_010690794.1	189	1.5e-12	PREDICTED: non-specific lipid-transfer protein-like [Beta vulgaris subsp. vulgaris]>gi|870848079|gb|KMT00368.1| hypothetical protein BVRB_9g216760 [Beta vulgaris subsp. vulgaris]	--
Cluster-47345.168147	259.37	336.09	24.66	20.88	31.24	181.5	228.14	525	159.4	253.22	76.11	235.63	238.7	155.29	124.75	92.59	154.84	80.61	219.64	205.97	76.08	120.54	117.97	97.02	288.59	295.72	132.41	94.03	87.43	138.4	172.23	424.43	187.29	188.12	145.21	166.2	234.3	118.5	155.82	116.85	74.17	103.33	4614	731361028	XP_010692136.1	1291	1.8e-139	PREDICTED: CCR4-NOT transcription complex subunit 1 isoform X1 [Beta vulgaris subsp. vulgaris]
Cluster-47345.88243	562	583.86	574	541.89	786.75	1004.9	314.96	844.84	383	897.86	685	761.92	589.64	495.87	894.88	636.97	1103.65	969.95	213	548.87	631.93	765.57	863.86	1024.77	310	371.84	417.86	461.95	456	614	230	231.91	394	375	621.9	604.94	199.75	215.09	435.96	448.95	713.63	1109	947	731336250	XP_010679154.1	1206	2.6e-130	PREDICTED: tryptophan synthase alpha chain-like isoform X1 [Beta vulgaris subsp. vulgaris]>gi|731336252|ref|XP_010679155.1| PREDICTED: tryptophan synthase alpha chain-like isoform X1 [Beta vulgaris subsp. vulgaris]>gi|870858781|gb|KMT10269.1| hypothetical protein BVRB_5g120250 isoform B [Beta vulgaris subsp. vulgaris]
Cluster-47345.199281	32.53	17	43	47.35	54.46	148.41	4.7	4	15.38	20.72	8	17.66	4.2	11	16.02	20.41	32.96	41.19	16.89	3.16	56.82	36.52	47.88	86.68	6.53	4.44	23.12	9.48	4.13	25.02	0	0	4.47	11.33	67.43	60.75	1	0	19	8.47	54.8	131.19	1580	731373505	XP_010666665.1	1304	1.9e-141	PREDICTED: gibberellin 2-beta-dioxygenase-like [Beta vulgaris subsp. vulgaris]
Cluster-68788.0	17.12	2	0	0	0	0	120.1	2	0	0	0	0	0	4.08	0	0	0	0	246.71	33.26	0	0	0	0	86.72	16.67	1	0	0	0	3	5.04	0	1	0	0	35.5	62.44	0	0	0	0	2543	551640093	XP_005822853.1	2126	1.5e-236	hypothetical protein GUITHDRAFT_97713 [Guillardia theta CCMP2712]>gi|428166905|gb|EKX35873.1| hypothetical protein GUITHDRAFT_97713 [Guillardia theta CCMP2712]
Cluster-47345.6746	5.51	16	0	0	0	0	99	1	0	0	0	0	2	34	0	2	0	0	264	25	0	0	0	0	64	28	0	0	0	0	24	48.23	0	1	0	0	12	1	0	0	0	0	2272	673016832	XP_008862377.1	687	9.4e-70	aspartate-tRNA ligase [Aphanomyces invadans]>gi|574481580|gb|ETW08572.1| aspartate-tRNA ligase [Aphanomyces invadans]	--
Cluster-47345.109036	299	282	424.51	391.64	402	491	406.85	412.6	488.12	532	383	148	176	338.12	336.94	365.68	450.73	611.48	73	246	311.48	413	332	596	197.64	316.67	415	433	601	816	499	161.89	332	498	779	709	251.23	194	461	299	681	1040	1176	731332561	XP_010677272.1	1226	1.5e-132	PREDICTED: pyruvate kinase isozyme G, chloroplastic [Beta vulgaris subsp. vulgaris]>gi|870860335|gb|KMT11688.1| hypothetical protein BVRB_5g106250 [Beta vulgaris subsp. vulgaris]
Cluster-47345.150041	170.24	120.42	116.19	283.76	1160.62	1406.91	55.7	244.21	106.35	271.62	690.76	1006.81	55.83	75.52	224.01	135.97	982.79	1005.98	52	68.45	237.42	202.44	1109.16	682.36	50.65	69.26	357.83	199.1	455.46	660.51	52.05	56.63	112.51	103.29	717.93	435.34	43.22	61.23	146.7	124.65	593.96	836.88	275	731364043	XP_010693759.1	166	2.9e-10	PREDICTED: 50S ribosomal protein L12, chloroplastic [Beta vulgaris subsp. vulgaris]>gi|870846249|gb|KMS98836.1| hypothetical protein BVRB_3g068170 [Beta vulgaris subsp. vulgaris]	--
Cluster-47345.163126	32	33	228	79	0.02	0	46	32	0	48.73	0	0	21	24	71	74	17.22	0	4	41	98	93.92	0	13.8	45	13.08	64.06	175.79	0	0	24.51	40	179.79	91.49	0	0	73	57	141.8	144	52.4	0	1820	731368557	XP_010696211.1	358	1.1e-31	PREDICTED: uncharacterized protein LOC104908759 [Beta vulgaris subsp. vulgaris]	--
Cluster-47345.162744	0.31	0	0	0	0	154.96	419.37	36.61	305.38	507.03	0	0	85.34	197.15	9.69	158.56	284.92	0	0	262.96	0	0.17	113.73	0	0	0	14.27	279.1	83.6	0	6.87	150.66	0	208.59	67.21	124.24	0.03	0.69	133.82	113.29	0	0.03	5022	731354244	XP_010688478.1	1742	9.7e-192	PREDICTED: VIN3-like protein 2 isoform X2 [Beta vulgaris subsp. vulgaris]
Cluster-47345.162745	20.53	16.82	21.22	0	22.69	0	86.54	59.57	25.42	66.3	18.56	10.53	87.23	112.37	62.2	127.37	0	12.9	15.56	145.24	42.74	87.6	14.14	75.69	203.47	129.8	70.19	78.3	18.12	29.37	91.86	56.73	68.44	130.5	72.87	27.6	78.59	144.33	87.28	53.68	19.4	61.51	4226	731377093	XP_010667775.1	468	4.4e-44	PREDICTED: serine/threonine-protein kinase EDR1 [Beta vulgaris subsp. vulgaris]>gi|870841362|gb|KMS95140.1| hypothetical protein BVRB_011980 [Beta vulgaris subsp. vulgaris]
Cluster-47345.190091	146.29	78.59	494.89	249.43	407.22	720.2	118.33	237.72	257.43	1046.61	643.62	955.95	30.36	97.21	1233.32	405.06	993.49	1090.83	35.87	60.41	446.37	618.51	778.61	838.32	240.34	377.35	1297.94	1600.96	1187.06	1023.97	80.65	146.67	561.38	461.6	1235.66	855.75	99.54	121.95	318.36	282.21	792.54	1067.31	903	733213760	NP_001290022.1	636	3.1e-64	non-symbiotic hemoglobin 2 [Beta vulgaris subsp. vulgaris]>gi|559807530|gb|AHB20279.1| non-symbiotic hemoglobin class 2 [Beta vulgaris subsp. vulgaris]>gi|870865685|gb|KMT16735.1| hypothetical protein BVRB_3g050180 [Beta vulgaris subsp. vulgaris]
Cluster-47345.162743	410.07	511.75	285.28	447.7	475.45	91.87	294.81	807.6	153.03	228.48	76.72	238.96	246.51	291.17	10.3	410.28	356.55	524.46	0	564.66	417.84	445.38	179.05	454.99	213.28	0	395.66	188.47	88.1	566.09	303.49	0	0.23	97.09	335.72	87.38	0	364.96	300.51	315.61	353.65	284.17	5027	731354244	XP_010688478.1	1742	9.7e-192	PREDICTED: VIN3-like protein 2 isoform X2 [Beta vulgaris subsp. vulgaris]
Cluster-47345.212236	0	0	8.07	7.03	0	18.67	44.92	0	0	19.19	46.57	0	19	40.94	11.86	43.1	26.71	0	0	0	42.65	39.55	0	100.68	5.58	0	11.59	0.21	30.78	22.74	23.48	0	0	70.7	84.4	25.01	0	3.92	62.07	0	0	0	3988	731344083	XP_010683222.1	342	1.7e-29	PREDICTED: putative uncharacterized protein DDB_G0274535 [Beta vulgaris subsp. vulgaris]>gi|870855364|gb|KMT07097.1| hypothetical protein BVRB_6g154240 [Beta vulgaris subsp. vulgaris]
Cluster-47345.212234	676.68	805.24	272.53	374.31	67.24	61.24	187.99	785.25	130.19	553.37	0	47.94	426.5	521.25	343.02	280.84	32.7	81.89	229.52	592.75	329.26	399.46	83.64	141.26	134.49	351.21	107.03	231.68	9.76	16.98	98.13	290.96	85.16	246.38	31.25	49.79	152.41	118.26	91.61	37.9	32.01	26.5	3556	731338655	XP_010680436.1	846	5.4e-88	PREDICTED: phosphoglycerate mutase-like protein 4 [Beta vulgaris subsp. vulgaris]>gi|870857804|gb|KMT09352.1| hypothetical protein BVRB_6g134460 [Beta vulgaris subsp. vulgaris]
Cluster-47345.29420	25.15	0	0	0	0	0	54.3	0	0	0	0	0	0	0	0	0	0	0	37.85	8.78	0	0	0	0	13.5	7.29	2	0	0	0	0	0	0	0	0	0	26.06	23	0	0	0	0	772	673051589	XP_008879755.1	392	5.1e-36	hypothetical protein H310_13883 [Aphanomyces invadans]>gi|574464590|gb|ETV91636.1| hypothetical protein H310_13883 [Aphanomyces invadans]
Cluster-47345.169733	389.23	216.97	308.53	364.96	544.93	908.7	110.7	201.06	206.05	536.85	672.33	535.68	124.99	182.72	393.26	349.63	666.39	750.56	102.23	253.92	430.54	349.78	547.98	663.25	238.54	234.59	421.03	390.5	517.05	638.54	160.21	195.99	356.73	391.47	650.77	436.75	198.46	172.17	457.6	499.93	701.95	1117.35	887	731317535	XP_010669243.1	712	4.6e-73	PREDICTED: thioredoxin-like protein HCF164, chloroplastic [Beta vulgaris subsp. vulgaris]>gi|870867074|gb|KMT17982.1| hypothetical protein BVRB_2g033280 [Beta vulgaris subsp. vulgaris]
Cluster-47345.150830	205	99	362	293	647	401	10	101	24	231	108	169	53	84	74	220	376	617	17	38	297	322	448.94	591	5	34	183	239	216	462	9	19	67	132	508	739	27	50	143	130	388	734	1452	731329190	XP_010675459.1	668	9.6e-68	PREDICTED: uncharacterized protein LOC104891459 [Beta vulgaris subsp. vulgaris]
Cluster-47345.161507	5	2	4	16	137	98	0	0	10	16	137	18	0	0	3	4	77	104	0	1	63	9	136	102	9	1	32	8	84	166	0	0	10	13	71	108	1	0	11	6	87	178	366	731336160	XP_010679106.1	175	3.5e-11	PREDICTED: sulfate transporter 3.1 [Beta vulgaris subsp. vulgaris]>gi|870858734|gb|KMT10222.1| hypothetical protein BVRB_5g119830 [Beta vulgaris subsp. vulgaris]	--
Cluster-47345.96067	216	109	137	259	245	358	134	74	243	388	573	201	112	71	591	293	432	363	52	23	430	209	360	15	148	31	378	153	360	117	60	68	206	272	139	157	47	44	79	218	199	301	721	870846669	KMS99185.1	664	1.4e-67	hypothetical protein BVRB_2g047220 [Beta vulgaris subsp. vulgaris]	--
Cluster-47345.96064	161.29	53	163.79	197.43	229.69	263.98	67.68	51	212.02	323.52	544.69	129.04	72.62	49	456.87	236.03	406.51	362.06	31	22.27	311.87	161.68	267.13	24.49	85.62	23.97	297.06	138.45	292.89	80.75	58.17	17	146.84	308.12	162.08	158	33.84	52	130.55	190.68	203.38	274.38	880	731363253	XP_010693333.1	872	1.3e-91	PREDICTED: aldose 1-epimerase [Beta vulgaris subsp. vulgaris]
Cluster-47345.126388	754.21	678.89	835.63	920.65	1470.97	2515.03	523.03	1232.56	694.78	1490.45	2143.81	2849.67	690.63	782.82	1785.01	914.32	2837.25	2065.25	329.97	864.16	1531.41	1603.1	1841.87	2045.11	861.05	1009.23	1096.05	1205.27	1412.29	1922.25	507.84	803.71	899.98	910.36	1933.28	1562.47	617.67	549.28	927.19	1132.25	1490.28	2516.66	451	731352417	XP_010687539.1	471	2.1e-45	PREDICTED: 20 kDa chaperonin, chloroplastic [Beta vulgaris subsp. vulgaris]>gi|731352419|ref|XP_010687540.1| PREDICTED: 20 kDa chaperonin, chloroplastic [Beta vulgaris subsp. vulgaris]>gi|870851330|gb|KMT03377.1| hypothetical protein BVRB_8g190660 [Beta vulgaris subsp. vulgaris]
Cluster-113704.0	26	49	6	30	5	1	13	25	7	26	10	7	28	43	29	35	6	19	20	108	53	49	2	6	119	51	46	24	18	3	52	35	32	23	6	3	105	50	44	23	24	6	1863	--	--	--	--	--	--
Cluster-91802.5	0	202.84	0	0	0	0	0	0	0	0	0	0	0	0	0	0	0	0	0	0	0	0	0	0	0	0	0	0	0	0	0	0	0	0	0	0	33	23	0	0	0	0	2405	855300634	XP_012893809.1	181	4.7e-11	uncharacterized protein [Blastocystis hominis]>gi|300120207|emb|CBK19761.2| unnamed protein product [Blastocystis hominis]	--
Cluster-47345.189509	148.75	98.1	185.76	208.63	381.09	426.69	71.71	40.61	130.12	246.97	517.22	289.08	32.18	60.22	200.2	193.52	432.23	566.35	19.55	73.44	173.61	236.72	275.18	453.77	61.53	117.02	211.41	260.27	286.47	398.2	52.64	29.7	178.67	203.15	387.26	275.1	80.45	79.26	185.52	178.5	368.86	481.25	933	731328314	XP_010674978.1	1256	4.1e-136	PREDICTED: uncharacterized protein LOC104891035 [Beta vulgaris subsp. vulgaris]
Cluster-47345.187443	210.51	173.44	65.39	66.45	160.12	435.42	93.39	238.97	90.17	222.17	302.82	361.93	138.57	126.98	181.13	109.62	182.72	266.31	105.91	103.99	91.15	115.39	159.83	147.79	142.56	142.25	198.67	159.03	365.57	421.81	69.23	308.99	117.11	76.96	318.2	350.63	65.65	63.56	60.11	131.1	204.26	380.63	954	870860315	KMT11668.1	293	1.9e-24	hypothetical protein BVRB_5g106060 [Beta vulgaris subsp. vulgaris]
Cluster-47345.187446	305.61	72.52	158.28	166.77	286.4	453.23	13.14	14.52	22.25	379.87	182.52	134.2	7.63	18.69	167.01	78.74	523.34	253.13	18.47	118.11	314.04	86.47	456.89	317.57	58.84	26.97	146.44	75.94	388.67	510.91	17.26	9.77	38.78	32.48	354.68	226.76	50.7	58.15	129.55	49.63	444.59	447.85	974	731334568	XP_010678287.1	623	1.1e-62	PREDICTED: bidirectional sugar transporter SWEET12 [Beta vulgaris subsp. vulgaris]>gi|870859524|gb|KMT10957.1| hypothetical protein BVRB_5g112900 [Beta vulgaris subsp. vulgaris]
Cluster-47345.187444	0	0	0	0	0	20.1	54.17	0	52.27	11.91	123.92	18	0	31.14	0	34.09	30.42	34.38	0	39.4	67.19	34.14	0	53.36	68.09	69.97	66.21	0	0	34.19	33.98	0	68.09	0	34.29	43.48	0	0	28.84	0	0	0	2058	731322032	XP_010671669.1	1792	6.3e-198	PREDICTED: calmodulin-binding transcription activator 5-like isoform X3 [Beta vulgaris subsp. vulgaris]
Cluster-47345.187445	82	15	19	40	48	184	5	4	6	93	33	148	7	5	48	14	165	64	14	39	82	21	129	102	23	9	39	14	94	130	6	14	7	13	84	87	15	19	23	13	78	90	325	--	--	--	--	--	--
Cluster-47345.187448	291.39	81.48	219.72	156.23	227.6	622.76	24.86	9.48	49.75	355.13	195.48	229.8	18.37	30.31	164.99	55.26	570.66	313.87	39.53	128.89	368.96	104.53	495.11	354.43	55.16	33.03	166.56	74.06	391.33	449.09	18.74	18.23	23.22	67.52	372.32	242.24	61.3	40.85	99.45	45.37	513.41	469.15	621	731334568	XP_010678287.1	930	1.7e-98	PREDICTED: bidirectional sugar transporter SWEET12 [Beta vulgaris subsp. vulgaris]>gi|870859524|gb|KMT10957.1| hypothetical protein BVRB_5g112900 [Beta vulgaris subsp. vulgaris]
Cluster-47345.204918	12.79	65.55	0	21.62	0	0	0	18.46	0	7.07	8.91	0	51.14	0	0	0	32.34	19.09	0	8.88	41.22	27.58	0	0	23.66	16.81	0	33.53	0	13.6	0	0	0	0	0	0	1.52	8.03	0	0	0	8.58	7335	870857737	KMT09285.1	2813	0	hypothetical protein BVRB_6g133840 isoform B [Beta vulgaris subsp. vulgaris]
Cluster-47345.56719	80.7	18.95	0	8.43	31.34	41	7.54	0	54.11	29.55	0	3.76	15.7	3.13	14.91	0	138	36	29.55	17.97	10.95	0	92	86	3.76	0	0	6.42	0	3.77	3	0	0	0	33	45	0	3.86	0	0	76.62	44	1632	225429860	XP_002283317.1	1092	7.4e-117	PREDICTED: desiccation-related protein PCC13-62-like [Vitis vinifera]
Cluster-47345.56713	0	2.92	42.63	18.68	21.84	38.91	0	7.64	7	18.52	1.53	35.14	4.59	0	3.29	13.49	58.94	31.03	1.51	0	37.45	16.23	0	61.02	3.07	0	11.13	35.56	6.05	28.93	0	0	5.07	3.4	27.79	53	0	0	7.88	15.77	27	48.2	3324	731366341	XP_010695016.1	2404	1.1e-268	PREDICTED: MLO-like protein 14 isoform X1 [Beta vulgaris subsp. vulgaris]
Cluster-47345.145217	134.67	35.55	618.53	868.89	4659.02	10123.5	21.86	102.91	389.41	998.61	2781.1	5222.21	4.7	18.11	919.12	559.15	4445.83	5789.65	19.33	18.68	875.33	1025.31	4539.08	5066.26	29.26	32.27	967.01	710.33	2058.57	3362.35	16.65	24.17	348.42	329.06	2895.52	2765.39	15.1	31.8	484.18	211.91	2198.11	3345.36	285	691189065	AIR75142.1	449	4.6e-43	chloroplast ribulose-1,5-bisphosphate carboxylase/oxygenase small subunit, partial [Chenopodium album]
Cluster-47345.145211	544.39	117.11	2762.8	3151.92	14230.8	16357.9	74.87	349.58	1376.29	4034.92	11271	13695.2	45	69	3098.97	1818.63	16687.9	18221.1	64	41	2892.2	3269.08	9840.43	13697.7	29	126	2611.15	2105.28	5148.34	6789.66	41	70.03	1168.03	802.06	6562.32	7758.13	62	71	1850.05	839.82	5611.82	9272.85	291	691189065	AIR75142.1	267	6e-22	chloroplast ribulose-1,5-bisphosphate carboxylase/oxygenase small subunit, partial [Chenopodium album]
Cluster-47345.145210	44.45	17.24	25.52	21.51	30.54	81.27	7.7	12.78	22.44	66.53	48.52	79.35	9.75	2.94	25.77	44.23	109.92	66.88	0	9.92	15.48	0	93.09	57.12	1.17	11.6	48.64	6.66	0	16.2	9.03	0	13.76	3.43	33.43	16.16	5.05	6.44	8.34	0.96	57.14	32.52	475	731315817	XP_010693059.1	667	4.1e-68	PREDICTED: ribulose bisphosphate carboxylase small chain [Beta vulgaris subsp. vulgaris]>gi|870867682|gb|KMT18551.1| hypothetical protein BVRB_2g026850 [Beta vulgaris subsp. vulgaris]
Cluster-47345.145212	221.05	31.62	1977.65	1231.83	6530.22	11047.1	11.05	123.71	593.62	1308.3	4995.63	8209.84	6.69	5.88	1445.09	500.66	9141.31	9189.04	6.18	4.84	947.89	1585.12	5068.35	7121.87	3.47	6.87	845.31	929.84	2271.81	3548.37	0	18.32	347.14	212.57	2494.25	4833.51	16.35	3.22	683.72	187.14	2480.72	3241.34	310	691189065	AIR75142.1	268	4.9e-22	chloroplast ribulose-1,5-bisphosphate carboxylase/oxygenase small subunit, partial [Chenopodium album]
Cluster-47345.196738	97.31	30.14	76.17	9.22	37.48	160.86	172.62	36.56	36.62	155.94	55.29	57.75	16.11	104.82	53.91	109.51	68.66	40.6	21.06	156.77	38.62	60.23	54.32	57.86	42.43	199.38	24.94	6.69	57.58	0	63.36	45.68	145.51	117.72	25.59	83.07	91.38	117.53	70.77	43.52	45.66	147.97	3323	731341624	XP_010681987.1	3826	0	PREDICTED: ATP-dependent RNA helicase Dhx29 isoform X1 [Beta vulgaris subsp. vulgaris]>gi|731341626|ref|XP_010681988.1| PREDICTED: ATP-dependent RNA helicase Dhx29 isoform X1 [Beta vulgaris subsp. vulgaris]>gi|870856298|gb|KMT07961.1| hypothetical protein BVRB_6g144950 [Beta vulgaris subsp. vulgaris]
Cluster-47345.257508	116	63.24	0	0	0	0	626.61	13	3	0	0	0	4	213.92	0	12.28	0	0	1958.82	184.36	2	0	1	2	40.15	347.2	4	1	6.01	1	142.09	503.09	11.01	3	0	0	266	35.26	0	0	0	0	2183	--	--	--	--	--	--
Cluster-47345.257502	24.98	29	0	0	0	0	476.8	8.21	0	0	0	0	1	81.02	1	5.06	0	0	3500.02	400.66	0	2	0	0	197.92	279.51	6	0	10	4	191.17	331.68	2	1	1	0	142	114	0	0	0	0	927	544216915	XP_005538602.1	361	2.4e-32	2,3-dihydro-2,3-dihydroxybenzoate dehydrogenase [Cyanidioschyzon merolae strain 10D]>gi|449019164|dbj|BAM82566.1| 2,3-dihydro-2,3-dihydroxybenzoate dehydrogenase [Cyanidioschyzon merolae strain 10D]
Cluster-47345.257501	5	0	0	0	0	0	213.57	0	2.64	0	0	0	0	1.01	0	0	0	0	1160.33	94.35	0	0	0	0	69.49	44.13	3	0	0	1	0	1.01	0	0	0	0	24.21	46	0	1	0	0	1108	545708623	XP_005706623.1	194	6.8e-13	short-chain dehydrogenase/reductase SDR isoform 1 [Galdieria sulphuraria]>gi|452823090|gb|EME30103.1| short-chain dehydrogenase/reductase SDR isoform 1 [Galdieria sulphuraria]
Cluster-47345.16273	1	4	0	0	0	0	42.89	0	1	0	1	0	0	20	0	4	0	0	153	15	0	0	1	0	32	14	0	0	0	0	32	33	2	2	0	0	9	0	0	0	0	0	1002	676385565	XP_009036061.1	187	3.9e-12	hypothetical protein AURANDRAFT_63448 [Aureococcus anophagefferens]>gi|323453056|gb|EGB08928.1| hypothetical protein AURANDRAFT_63448 [Aureococcus anophagefferens]
Cluster-47345.160904	178.31	409.28	76.9	137.3	66.39	28.01	681.75	369.27	436.93	262.39	101.93	27.4	363.93	323.12	198.71	219.61	25.7	60.54	164.12	424.62	193.81	216.19	53.3	46.61	509.57	482.62	212.99	226.65	38.32	82.39	430	312.18	270.4	195.31	69.36	53.66	352.19	322.79	210.59	170.2	115.43	84.04	315	731359185	XP_010691149.1	507	9.7e-50	PREDICTED: phospholipase D alpha 1-like [Beta vulgaris subsp. vulgaris]>gi|870848388|gb|KMT00677.1| hypothetical protein BVRB_9g219660 [Beta vulgaris subsp. vulgaris]
Cluster-47345.160903	217.38	450.1	97.34	124.5	22.77	50.41	565.95	458.6	384.57	280.99	76.05	47.69	494.21	495.76	296.37	230.34	36.94	69.65	253.94	549.8	214.73	212.78	39.51	57.59	759.17	622.35	193.38	234.56	42.64	61.5	436.79	472.39	325.35	263.98	69.96	31.07	384.05	314.22	222.45	164.16	104.78	71.7	421	3914359	O04865.1	278	4.6e-23	RecName: Full=Phospholipase D alpha 1; Short=PLD alpha 1; AltName: Full=Choline phosphatase 1; AltName: Full=Phosphatidylcholine-hydrolyzing phospholipase D 1 [Vigna unguiculata]>gi|1928979|gb|AAB51392.1| phospholipase D [Vigna unguiculata]	--
Cluster-47345.66349	0	0	16.86	1.15	8.22	0	0	16.61	5.98	26.75	10.89	5.69	20.53	0	45.68	0	26.6	14.83	4.7	16.44	0	16.91	0	27.16	0	0	31.34	10.12	0	24.68	19	3.47	15.14	8.48	21.93	28.73	0	0	27.59	4.92	49.25	36.59	909	731340323	XP_010681335.1	893	4.9e-94	PREDICTED: tubulin-folding cofactor E [Beta vulgaris subsp. vulgaris]>gi|731340325|ref|XP_010681336.1| PREDICTED: tubulin-folding cofactor E [Beta vulgaris subsp. vulgaris]>gi|870856788|gb|KMT08377.1| hypothetical protein BVRB_6g140560 [Beta vulgaris subsp. vulgaris]
Cluster-47345.44097	134.43	93	1	1	0	0	1418.03	20	3	0	0	0	6	286.15	5	22	0	0	4154.11	314.69	2	1	0	0	307.03	173.76	4	0	10	4	365.99	465.09	4	45.97	0	0	118.21	211.21	0	0	0	0	557	326508144	BAJ99339.1	146	1.2e-07	predicted protein [Hordeum vulgare subsp. vulgare]
Cluster-47345.44098	86	48	7	0	0	0	416.93	80	1	0	0	0	5	76	2	8	0	0	985.57	87	0	1	0	1	57	77.25	0	0	3	0	65	129	6	5	0	0	33	51	0	0	0	0	399	326508144	BAJ99339.1	273	1.7e-22	predicted protein [Hordeum vulgare subsp. vulgare]
Cluster-47345.165428	47.45	0.13	77.18	26.01	111.58	156.84	0	48.97	0	97.71	129.19	91.03	24.62	0	89.74	0	76.27	93.59	0	0	36.12	92.6	175.84	191.3	0	27.2	23.42	0	55.89	199.94	0	0	55.79	34.34	156.66	171.8	0	0	55.91	38.23	0	184.66	449	731329733	XP_010675752.1	351	1.7e-31	PREDICTED: uncharacterized protein LOC104891716 [Beta vulgaris subsp. vulgaris]>gi|870861516|gb|KMT12788.1| hypothetical protein BVRB_4g088820 [Beta vulgaris subsp. vulgaris]
Cluster-47345.165427	0	38.15	0	0	31.89	41.88	0	40.45	0	0	0	32.54	0	36.75	0	0	94.49	70.62	0	0	0	0	0	0	0	0	36.35	46.12	71.84	25.24	0	0	0	0	21.34	24.5	0	0	0	0	38.86	45.76	454	731329733	XP_010675752.1	351	1.7e-31	PREDICTED: uncharacterized protein LOC104891716 [Beta vulgaris subsp. vulgaris]>gi|870861516|gb|KMT12788.1| hypothetical protein BVRB_4g088820 [Beta vulgaris subsp. vulgaris]
Cluster-47345.89017	35.1	30.87	27	0	0	16.98	0	36.99	0	37.12	0	18.66	37.11	18.56	0	0	54.28	36.95	0	42.08	0	0	55.86	55	18.51	0	0	30	18	0	24.7	0	18.38	26.64	30.51	41	52	18.55	18.53	21.01	50.48	0	2517	--	--	--	--	--	--
Cluster-47345.89013	0	0	0	0	0	0	0	0	9.95	15.91	0	0	18.83	8.21	0	0	25.17	9.84	0	0	0	0	0	97.23	6.31	0	17.53	0	35.59	0	5.49	0	0	26.18	0	28.23	26.34	0	0	38.96	49.56	69.16	6835	731353731	XP_010688210.1	2040	3.7e-226	PREDICTED: protein FAR1-RELATED SEQUENCE 6-like [Beta vulgaris subsp. vulgaris]
Cluster-47345.89011	579.72	544.15	285	302.29	149	139	1399.05	436.53	939.06	272.95	388.29	125	604.07	407.34	298	270.79	233.76	121.62	178.55	968.95	323.61	244	198.09	161.79	838.47	600.25	267.99	241.06	93.48	108	952.05	387	213.65	282.14	134	159.04	480.31	478.99	226.01	248.07	181	187.89	3116	731365195	XP_010694393.1	2540	1.8e-284	PREDICTED: uncharacterized protein LOC104907197 [Beta vulgaris subsp. vulgaris]>gi|870845748|gb|KMS98415.1| hypothetical protein BVRB_4g092940 [Beta vulgaris subsp. vulgaris]
Cluster-47345.26793	16.75	3.96	0	0	0	0	4.18	0	0	0	0	0	0	0	0	0	0	0	56.97	0	0	0	0	0	27.39	62.43	0	0	0	0	8.94	35.65	0	0	0	0	13.92	0	0	0	0	0	3421	551570461	XP_005771152.1	708	5.2e-72	hypothetical protein EMIHUDRAFT_118282 [Emiliania huxleyi CCMP1516]>gi|485622359|gb|EOD18723.1| hypothetical protein EMIHUDRAFT_118282 [Emiliania huxleyi CCMP1516]
Cluster-47345.26790	1.59	0	0	0	0	0	7.39	0	1	0	0	0	0	0	2	0	0	0	136.62	10.79	0	0	0	0	2.82	12.26	0	0	0	0	0.03	0	0	1	0	0	21.9	16.99	0	0	0	0	2537	695418742	XP_009527483.1	742	4.4e-76	cyclic AMP-dependent protein kinase-like protein catalytic subunit [Phytophthora sojae]>gi|348678608|gb|EGZ18425.1| cyclic AMP-dependent protein kinase-like protein catalytic subunit [Phytophthora sojae]
Cluster-47345.264465	5.51	13.1	0	0	0	0	172.78	2.85	0	0	0	0	1.94	90	0	6	0	0	294.58	120.79	0	1	0	2	23.44	90.04	1	0	3	0	61	147	0	3	0	0	60.7	0	0	0	0	0	985	813163869	XP_012202995.1	898	1.4e-94	acetolactate synthase [Saprolegnia parasitica CBS 223.65]>gi|641532254|gb|KDO26291.1| acetolactate synthase [Saprolegnia parasitica CBS 223.65]
Cluster-47345.111252	0.17	24.63	137.48	210.5	114.88	0.14	0	97.66	158.22	300.91	179.95	0	25.83	0	48.39	154.55	126.8	134.01	0	8.27	63.14	88.56	124.21	207.05	0	60.6	103.09	120.45	125.65	208.87	162.17	0	98.93	316.42	253.92	382.58	9.3	0.02	372.12	263.83	389.04	415.81	5370	731344305	XP_010683341.1	5501	0	PREDICTED: paired amphipathic helix protein Sin3-like 3 isoform X2 [Beta vulgaris subsp. vulgaris]>gi|870855467|gb|KMT07200.1| hypothetical protein BVRB_6g155220 isoform B [Beta vulgaris subsp. vulgaris]
Cluster-47345.111255	0.06	30.42	190.09	419.97	157.68	0.52	0	109.77	243.74	281.08	336.49	0	28.97	0	99.12	176.79	181.15	138.34	0	34.53	96.43	193.93	229.44	377.63	0	95.32	212.11	324.07	144.5	213.38	123.08	0	67.47	277.89	203.24	433.86	6.16	0.01	268.03	400.27	512.2	565.21	4731	731344305	XP_010683341.1	5378	0	PREDICTED: paired amphipathic helix protein Sin3-like 3 isoform X2 [Beta vulgaris subsp. vulgaris]>gi|870855467|gb|KMT07200.1| hypothetical protein BVRB_6g155220 isoform B [Beta vulgaris subsp. vulgaris]
Cluster-47345.111256	47.7	12.37	90.92	17.51	17.35	48.78	2.68	48.06	32.2	24.2	23.09	41.22	57.53	3.77	35.2	43.77	43.66	28.24	4.35	67.28	41.6	47.11	27.06	17.87	0	6.46	24.72	34.86	20.09	31.65	0	0	51.25	20.64	15.08	33.97	73.35	38.53	29.85	20.5	37.91	26.91	713	545712678	XP_005708643.1	240	2e-18	hypothetical protein Gasu_05410 [Galdieria sulphuraria]>gi|452825125|gb|EME32123.1| hypothetical protein Gasu_05410 [Galdieria sulphuraria]
Cluster-47345.40434	15	49	0	1	0	0	305	10	1	0	0	0	6	112	0	9	0	0	513.78	111	0	0	0	0	179	92.71	2	0	11	2	216	237.18	0	40	2	1	67.47	13	0	0	0	0	1006	813157779	XP_012202238.1	408	9.4e-38	hypothetical protein SPRG_07857 [Saprolegnia parasitica CBS 223.65]>gi|641533148|gb|KDO27150.1| hypothetical protein SPRG_07857 [Saprolegnia parasitica CBS 223.65]
Cluster-47345.237098	34.45	23.51	40.41	24	21.2	43.98	20.46	15.62	13.19	52.48	23.71	0	23.96	63.99	0	0	65.71	85.84	27.61	0	21.6	11.2	16.25	75.54	0	51.11	20.25	22.25	34.61	16.76	0	0	2.79	16.23	58.35	11.65	11.12	14.79	38.72	0	11.15	103.64	3571	731377839	XP_010667992.1	2723	1.2e-305	PREDICTED: pentatricopeptide repeat-containing protein At3g18020 [Beta vulgaris subsp. vulgaris]>gi|731377842|ref|XP_010667993.1| PREDICTED: pentatricopeptide repeat-containing protein At3g18020 [Beta vulgaris subsp. vulgaris]>gi|731377846|ref|XP_010667994.1| PREDICTED: pentatricopeptide repeat-containing protein At3g18020 [Beta vulgaris subsp. vulgaris]>gi|731377848|ref|XP_010667995.1| PREDICTED…
Cluster-47345.75537	0	0	26.9	45.8	53.71	0	0	0	0	0	48.05	0	0	0	0	16.04	47.22	12.25	0	0	0	7.45	0	49.41	0	0	0	0	0	37.04	0	0	0	18.87	71.03	0	0	0	0	0	42.34	137.04	2255	752502798	BAQ22171.1	2441	3.8e-273	isoamylase-type starch debranching enzyme 3 [Amaranthus cruentus]
Cluster-47345.156901	54.18	57.78	66.52	55.09	86.03	81.3	50.3	115.2	64.7	129.25	286.42	121.43	98.3	63.53	81.35	74.61	114.71	111.13	24.86	30.37	50.2	209.36	117.59	95.5	81.08	54.04	155.09	204.78	186.91	411.79	86.09	80.43	155.13	146.07	118.73	84.82	67.42	63.26	144.97	244.57	175.82	125.07	240	--	--	--	--	--
Cluster-47345.162193	817.4	824.24	909.25	810.28	592.08	537.14	632.64	581.99	722.05	1077.64	776.83	312.12	491.64	813.8	738.22	1038.22	447.52	831.47	141.53	937.02	751.04	724.46	472.77	545.94	1132.55	1005.6	1392.37	1125.27	735.54	939.95	1784.02	774.97	1560.81	2482.88	1004.09	664.25	1005.27	870.99	2309.6	1566.33	1811.74	1312.93	404	731310956	XP_010683337.1	182	6e-12	PREDICTED: patellin-3 [Beta vulgaris subsp. vulgaris]>gi|870869396|gb|KMT20141.1| hypothetical protein BVRB_1g001570 [Beta vulgaris subsp. vulgaris]
Cluster-47345.162192	561.93	449.46	368.46	238.65	182.58	280.31	319.76	264.14	258.65	354.5	204.1	147.62	250.74	465.81	243.87	369.03	129.66	260.1	203.69	485.75	345.79	320.35	142.69	212.08	706.73	564.45	432.67	537.94	232.98	347.88	369.67	583.9	659.06	754.61	350.65	234.97	551.86	522.17	807.69	490.24	421.88	332.67	366	731310956	XP_010683337.1	302	6.6e-26	PREDICTED: patellin-3 [Beta vulgaris subsp. vulgaris]>gi|870869396|gb|KMT20141.1| hypothetical protein BVRB_1g001570 [Beta vulgaris subsp. vulgaris]	--
Cluster-47345.162195	312.21	191.87	270.76	140.73	73.75	116.67	135.44	140.63	159.84	200.61	113.85	112.99	147.4	209.69	142.01	187.46	83.28	159.06	55.92	287.29	189.04	191.23	93.93	96.73	330.62	276.34	271.21	278.03	157.22	217.3	223.99	188.5	298.54	461.81	121.64	133.22	187.5	199.57	439.73	359.78	345.43	204.19	692	731310956	XP_010683337.1	682	1.1e-69	PREDICTED: patellin-3 [Beta vulgaris subsp. vulgaris]>gi|870869396|gb|KMT20141.1| hypothetical protein BVRB_1g001570 [Beta vulgaris subsp. vulgaris]
Cluster-47345.114372	93.63	56.8	75.65	54.57	56.53	0	0	57.21	36.96	81.83	0	52.89	0	75.39	73.56	40.13	35.37	0	0	66.85	69.27	74.29	66.15	85.57	4.49	29.53	43.71	35.2	0	45.26	0	0	0	46.9	0	56.27	0	0	16.62	42.81	63.38	65.93	2005	731326508	XP_010674054.1	779	1.8e-80	PREDICTED: heparan-alpha-glucosaminide N-acetyltransferase isoform X1 [Beta vulgaris subsp. vulgaris]>gi|870863046|gb|KMT14223.1| hypothetical protein BVRB_4g075840 isoform A [Beta vulgaris subsp. vulgaris]
Cluster-47345.183769	0	58.63	23.25	205.16	176.59	0.91	114.08	41.62	205.69	231.55	137.42	0	8.42	41.51	4.26	152.94	105.53	68.05	4.12	0	54.97	22.43	268.98	152.71	16.57	6.41	39.74	130.98	4.7	96.87	253.02	6.96	43.48	445.55	46.56	433.36	14.16	105.08	0	205.03	0	233.06	6207	731311100	XP_010689386.1	7236	0	PREDICTED: uncharacterized protein LOC104903078 [Beta vulgaris subsp. vulgaris]>gi|870869466|gb|KMT20211.1| hypothetical protein BVRB_1g002170 [Beta vulgaris subsp. vulgaris]
Cluster-47345.262823	26.09	6	0	0	0	0	176.68	5	0	0	0	0	1.46	31	0	2	0	0	343.61	37.45	0	0	0	0	19.08	22.94	1	0	0	0	26	35	0	2	0	0	20.1	45.06	0	0	0	0	2110	159488348	XP_001702176.1	141	1.8e-06	hypothetical protein CHLREDRAFT_108167 [Chlamydomonas reinhardtii]>gi|158271361|gb|EDO97182.1| predicted protein, partial [Chlamydomonas reinhardtii]	--
Cluster-47345.95210	69	42	282	223	137	193	66	23	97	265	70	119	21	40	131	155	92	200	13	40	284	270	70	143	81	50	174	235	124	264	70	39	323	287	162	167	65	48	258	314	235	234	440	731322342	XP_010671836.1	628	1.3e-63	PREDICTED: uncharacterized protein LOC104888521 [Beta vulgaris subsp. vulgaris]>gi|870865286|gb|KMT16353.1| hypothetical protein BVRB_3g055000 [Beta vulgaris subsp. vulgaris]
Cluster-47345.90597	0	10.23	60.9	0	0	0	22.23	0	0	0	0	0	0	0	8.22	44.79	0	16.38	0	0	0	0	0	12.18	0	0	0	0	37.72	0	20.14	0	0	21.29	63.82	41.17	18.07	0	18.84	13.67	9.51	60.78	2043	731375167	XP_010667169.1	2601	9.7e-292	PREDICTED: zinc finger CCCH domain-containing protein 64 isoform X1 [Beta vulgaris subsp. vulgaris]>gi|870842058|gb|KMS95568.1| hypothetical protein BVRB_007130 [Beta vulgaris subsp. vulgaris]
Cluster-47345.262594	6	2.39	0	0	0	0	122.55	0	0	0	0	0	3	45	1	3	0	0	260.17	31.74	0	0	0	0	45	29.89	0	0	0	0	35.1	59.78	0	3	0	0	6.48	1	0	0	0	0	1121	--	--	--	--	--	--
Cluster-47345.145328	108.35	58.6	380.47	311	2134.24	4870.1	15.99	141.76	163.83	394.6	1337.18	1517.51	45.25	73.89	436.43	436.48	1352.65	2891.69	75.41	45.15	343.71	845.81	1449.2	2564.51	30.94	60.56	376.61	334.92	1340.15	1859.76	25.96	31.08	178.36	202.89	2105.92	1368.9	16.09	18.69	141.22	93.76	1458.36	2303.9	290	565379329	XP_006356080.1	511	3.1e-50	PREDICTED: chlorophyll a-b binding protein 3C, chloroplastic-like [Solanum tuberosum]
Cluster-47345.92530	121.99	0	0	61.26	40.29	33.7	0	0	0	0	0	27.22	3	0	60.37	0	21.88	44.35	58.34	0	3.58	0	47.78	61.11	92.72	79.18	0	8.51	0	0	52.96	50.01	0	0	0	0	0	0	0	15.57	0	46.6	2706	870844491	KMS97446.1	993	3.7e-105	hypothetical protein BVRB_5g126810 isoform B [Beta vulgaris subsp. vulgaris]
Cluster-47345.18169	36	7	0	0	0	0	61.89	1	0	0	0	0	1	33.15	0	3	0	0	593.55	42.05	0	0	0	0	55	72.9	5	1	0	1	39	214.29	0	9	0	0	29.05	11.11	0	0	0	1	542	--	--	--	--	--
Cluster-47345.18163	36.37	24.91	0	0	0	0	561.13	2.47	0	0	0	0	0	159.07	0.39	2.72	0	0	1279.72	180.36	0.92	0	0	0	157.34	117.37	0.57	0	1.31	0.36	143.12	312.96	4	16.5	0	0.18	107.02	37.65	0	0	0.16	0	4061	659099907	XP_008450834.1	467	5.5e-44	PREDICTED: graves disease carrier protein homolog [Cucumis melo]
Cluster-47345.144048	791.63	1900.32	584.13	1333.89	779.78	999.15	2716.24	1544.07	2006.34	1952.15	892.78	527.9	949.66	1590.14	1185.96	1364.65	540.19	1369.85	625.55	1273	1301.11	1422.46	857	768.24	1580.99	2115.41	1737.41	1954.23	621.02	1236.22	2866.08	2487.73	1764.67	1680.51	1429.18	1190.79	2842.74	2586.35	1650.88	1442.75	1311.45	1471.03	261	731325108	XP_010673334.1	417	2.2e-39	PREDICTED: xyloglucan endotransglucosylase/hydrolase protein 24-like [Beta vulgaris subsp. vulgaris]>gi|870863871|gb|KMT15018.1| hypothetical protein BVRB_3g065220 [Beta vulgaris subsp. vulgaris]
Cluster-47345.144046	3270.2	6069.94	2815.77	5258.44	2184.46	1824.86	8391.45	4789.55	7320.96	7551.99	3380.23	1535.92	4486.78	6325.82	4912.11	6129.23	2268.65	3738.2	1346.35	6510.32	6409.89	5813.4	2053.14	3742.88	7020.3	9127.55	4944.61	8730.43	3303.63	5052.85	6116.23	7014.34	8684.05	8462.87	5941.33	4706.16	10526.9	8418.27	7426.24	7945.38	3973.7	5988.74	411	870863870	KMT15017.1	640	4.8e-65	hypothetical protein BVRB_3g065210 [Beta vulgaris subsp. vulgaris]
Cluster-47345.144045	4557.12	11956.9	2556.71	9491.5	5252.53	4661.35	16401.8	8666.3	14283	13921	8118.72	3108.24	6222.25	11270.6	8834.6	11321.2	4029.44	7901.76	1791.1	9667.86	9416.12	9273.15	5821.65	6570.82	10004.7	11891.3	11956	13513.1	5574.88	7917.45	12680.9	10588.5	15097.1	13748	10747.9	5394.4	16768.4	12057.7	9972.78	12869.6	9426.9	10661.1	441	731325106	XP_010673333.1	343	1.4e-30	PREDICTED: xyloglucan endotransglucosylase/hydrolase protein 24-like [Beta vulgaris subsp. vulgaris]
Cluster-47345.144043	3756.07	7481.73	4205.68	6611.32	2947.09	2234.97	9507.56	5375.88	9327.52	8858.54	5220.36	1918.78	5427.43	7401.86	6791.81	7536.44	2709.68	5018.91	1412	7880.15	7194.71	6957.51	2741.28	4330.53	7896.53	9510.25	7061.87	10341.2	4475.84	5741.84	7230.86	7542.19	11281.8	10242.8	6599.03	5224.72	10715.8	8538.16	8473.16	9286.74	6581.66	6923.24	389	731325108	XP_010673334.1	514	1.8e-50	PREDICTED: xyloglucan endotransglucosylase/hydrolase protein 24-like [Beta vulgaris subsp. vulgaris]>gi|870863871|gb|KMT15018.1| hypothetical protein BVRB_3g065220 [Beta vulgaris subsp. vulgaris]
Cluster-47345.197348	0	32.85	0	0	0	0	0	94.33	0	50.59	67.87	0.08	97.72	60.77	74.94	24.53	55.09	34.46	4.43	0	0	0	0	0	50.08	14.13	49.18	18.48	34.97	48.35	15.4	12.52	0	0	0	54.8	0	25.22	0	0	0	0	5400	731350641	XP_010686607.1	2075	2.5e-230	PREDICTED: C2 and GRAM domain-containing protein At1g03370 [Beta vulgaris subsp. vulgaris]>gi|870852423|gb|KMT04352.1| hypothetical protein BVRB_8g184260 [Beta vulgaris subsp. vulgaris]
Cluster-47345.197349	1077.47	980.34	1433.87	1224.72	547.57	536.46	1676.01	635.54	1994.76	1153.34	1547.78	344.24	564.81	448.04	911.22	875.4	507.37	873	57.97	590.3	996.3	1117.79	537.23	630.68	470.42	669.79	939.68	886.47	512.55	845.26	626.38	368.17	922.47	1184.55	660.73	448.4	667.9	438.94	894.38	712.73	773.65	899.72	5287	729347202	XP_010542178.1	2412	2.1e-269	PREDICTED: C2 and GRAM domain-containing protein At1g03370 [Tarenaya hassleriana]
Cluster-47345.145370	1868.39	3785.17	1863	2538.7	1495.28	1714.14	15851.4	4432.32	13817	4142.38	8992.53	1459.95	2819	3081.62	2640.29	3284.64	1594.76	3790.08	2077.74	3109.46	2120.64	3375.16	1844.62	1551.42	9913.53	5547.53	4389.63	3688.31	2286.53	3873.05	7251.48	5948.12	4929.75	4823.8	3282.53	2443.28	5164.87	4871.76	4822.43	4486.38	4279.19	4027.01	352	442557133	AGC55011.1	222	1.2e-16	dehydrin [Suaeda salsa]
Cluster-47345.143772	1039.78	430.8	505.82	735.87	928.96	1313.41	118.22	262.63	138.64	670.65	476.04	459.74	131.03	275.07	557.79	484.02	634.76	1105.08	156.1	419.68	397.45	639.99	869.63	721.37	257.45	225.4	470.77	428.88	310.36	450.3	156.43	271.35	251.13	291.68	457.01	429.21	334.04	446.43	394.2	416.64	551.6	490.83	251	870856020	KMT07723.1	260	3.4e-21	hypothetical protein BVRB_6g148430 [Beta vulgaris subsp. vulgaris]	--
Cluster-47345.227542	117.94	85.83	141.7	48.73	18.61	27.75	91.17	59.49	71.3	46.75	4	23.95	29.09	85.28	82.74	68.45	11.6	55.76	25.46	57.6	39.35	110.17	24.57	30.77	40.6	119.12	117.06	108.05	4.13	11.43	41.55	151.85	50.19	58.35	35.89	26.38	58.5	52.23	74.14	80.36	30.85	17.58	1829	--	--	--	--	--	--
Cluster-47345.143777	22.68	5.28	18.32	26.77	151.72	170.59	5.21	16.89	8.81	45.33	94.77	147.56	0	12.71	33.21	32.31	133.28	191.53	3.92	7.95	28.76	33.5	123.47	102.68	9.84	31.52	36.43	25.42	36.11	70.4	11	7.52	26.7	11.14	71.79	42.25	10.42	10.83	13.55	10.05	43.72	85.69	241	731343754	XP_010683048.1	383	1.8e-35	PREDICTED: serine hydroxymethyltransferase, mitochondrial [Beta vulgaris subsp. vulgaris]>gi|870855214|gb|KMT06947.1| hypothetical protein BVRB_6g152820 [Beta vulgaris subsp. vulgaris]
Cluster-47345.29432	13.51	20.37	0	0	0	0	176.28	7	0	0	0	0	4.85	66.98	2	4.89	0	0	173.15	53.95	0	0	0	1	34.38	45.47	0	0	1	0	71.97	292.76	2	2.47	0	1	37.32	15.04	0	0	0	0	1026	301091111	XP_002895747.1	309	2.9e-26	conserved hypothetical protein [Phytophthora infestans T30-4]>gi|262096659|gb|EEY54711.1| conserved hypothetical protein [Phytophthora infestans T30-4]
Cluster-47345.15447	0	0	0	0	0	0	0	0	0	0	0	0	0	0	0	0	0	0	11	0	0	0	0	0	0	0	0	0	0	0	0	206.32	30.92	76	218.96	50.95	0	0	34.63	0	0	52.18	1274	325180509	CCA14915.1	953	7.6e-101	creatine kinase Btype putative [Albugo laibachii Nc14]
Cluster-47345.20045	22.7	35.51	10.35	28.39	38	0	27.11	14.25	40	17.89	11.48	4.71	0	37.21	0	35	1.23	41.67	7	25	3.1	9.37	29.65	1.82	3.52	13.75	14.22	19.57	13	6.46	0	0	22.27	36.5	35.99	64.03	27.1	23.31	19.26	21.8	16.78	30.54	1728	870843159	KMS96394.1	684	1.6e-69	hypothetical protein BVRB_9g225700 [Beta vulgaris subsp. vulgaris]	--
Cluster-47345.20048	5	4	0	0	0	0	142.02	0	0	0	0	0	1	61	0	1	0	0	309.83	46.26	0	2	0	0	38.34	25.25	0	0	0	0	54	78.16	0	2	0	0	8.29	0	0	0	0	0	2738	--	--	--	--	--
Cluster-47345.155983	20.81	0	84.89	44.16	161.31	22.21	22.58	0	0	56.38	27.78	0	0	31.36	43.46	168.12	59.63	67.41	0	14.7	55.93	136.58	143.2	143.77	18.81	39.64	58.31	95.7	172.28	135.28	22.38	0	0	68.9	85.54	79.21	0	46.51	82.27	176.41	89.73	213.55	3412	731358522	XP_010690795.1	3975	0	PREDICTED: kinesin-related protein 4 isoform X1 [Beta vulgaris subsp. vulgaris]>gi|870848081|gb|KMT00370.1| hypothetical protein BVRB_9g216780 isoform A [Beta vulgaris subsp. vulgaris]
Cluster-47345.75774	530.12	730.92	392.6	466.58	212.01	223.51	806.89	985.95	698.75	892.59	259.34	308.92	819.59	645.04	649.61	560.1	270.68	345.78	334.39	684.61	677.85	666.32	241.35	276.55	805.14	1072.51	626.01	591.76	168.71	258.31	451.4	728.94	715.75	554.13	341.85	265.34	583.92	397.1	542.59	513.13	396.24	368.85	1442	731312774	XP_010676338.1	171	4.1e-10	PREDICTED: probable pectin methyltransferase QUA2 isoform X2 [Beta vulgaris subsp. vulgaris]
Cluster-47345.67777	16.17	0	53.65	61.03	112.7	36.11	51.18	50.44	33.37	0	0	0	60.09	0	0	4.33	20.03	13.89	0	13.96	52.33	33.45	80.21	9.58	0	0	11.98	110.34	0	0	0	0.11	0	0	6.42	42.33	69.65	22.83	0	0	104.19	31.21	635	731320951	XP_010671086.1	407	7.7e-38	PREDICTED: uncharacterized protein LOC104887987 [Beta vulgaris subsp. vulgaris]>gi|870865625|gb|KMT16675.1| hypothetical protein BVRB_3g049610 [Beta vulgaris subsp. vulgaris]
Cluster-83862.0	5	0	0	0	0	0	72	0	0	0	0	0	0	0	0	0	0	0	35	12	0	0	0	0	30	0	0	0	0	0	0	0	0	0	0	0	45	23	0	0	0	0	2275	159474418	XP_001695322.1	207	4.3e-14	cation antiporter [Chlamydomonas reinhardtii]>gi|158275805|gb|EDP01580.1| cation antiporter, partial [Chlamydomonas reinhardtii]
Cluster-47345.144819	213.68	237.07	126.67	188.14	114.27	165.09	212.27	441.29	242.02	467.93	113.33	209.28	215.93	181.5	345.6	244.9	169.48	152.85	81.94	127.73	315.07	318.77	128.98	80.5	191.65	269.9	164.73	204.49	66.94	159.88	179.76	185.64	104.99	138.4	133.13	131.99	169.96	171.32	168.49	108.06	143.96	286.48	223	821595351	NP_001295858.1	347	2.4e-31	adenosylhomocysteinase 1 [Cucumis sativus]>gi|312985249|gb|ADR30776.1| S-adenosyl-L-homocysteine hydrolase [Cucumis sativus]
Cluster-47345.27323	42	27	1	0	0	0	551.73	0	1	0	0	0	3	118	1	34	0	0	765.75	161	0	0	0	0	175	142	2	2	9	0	72	367.73	3	15	0	0	67	8.97	1	0	0	0	825	--	--	--	--	--	--
Cluster-47345.27326	22.78	25.03	0	0	0	0	309	6.57	0	0	0	0	0	160	0	7	0	0	737.89	172.11	0	0	0	0	35.43	181.15	0	0	3.64	2	102.03	289.39	2	8	0	0	79.93	5.89	0	0	0	0	2557	698497078	XP_009794548.1	406	4.1e-37	PREDICTED: zinc transporter 8-like [Nicotiana sylvestris]
Cluster-47345.272380	26.91	1.71	0	0	0	0	31.26	0	0	0	0	0	0	0	0	0	0	0	88.01	9.48	0	0	0	0	8.04	1.36	0	0	0	0	0	0	0	0	0	0	26.84	29	0	0	0	0	2424	255084133	XP_002508641.1	462	1.2e-43	predicted protein [Micromonas sp. RCC299]>gi|226523918|gb|ACO69899.1| predicted protein [Micromonas sp. RCC299]
Cluster-47345.76452	56.36	194.7	16.18	69.7	5.59	7.97	104.44	119.45	34.18	96.1	3.21	0	254.5	171.84	132.8	80.69	45.53	31.53	16.92	255.06	74.67	47.87	17.68	5.24	109.15	47.62	140.38	26.52	19.73	12.01	150.05	40.27	96.43	87.76	14.97	5.98	150.56	111.26	98.11	0	47.03	7.4	2940	731330961	XP_010676412.1	332	1.8e-28	PREDICTED: WRKY transcription factor 22-like [Beta vulgaris subsp. vulgaris]>gi|870860720|gb|KMT12028.1| hypothetical protein BVRB_5g099870 [Beta vulgaris subsp. vulgaris]
Cluster-47345.116060	195.74	135.25	240.3	248.43	714.66	912.61	87.16	253.76	164.01	428.23	724.68	789.42	110.58	146.47	361.6	207.14	1170.53	783.73	64.9	122.51	354.27	282.42	774.76	864.71	61.1	88.29	173.39	164.52	390.01	452.72	67.86	48.72	140.69	141.33	474.55	493.59	55.05	87.15	156.38	172.13	393.63	674.14	1289	731313405	XP_010680091.1	952	1e-100	PREDICTED: uncharacterized protein LOC104895303 isoform X4 [Beta vulgaris subsp. vulgaris]>gi|870868657|gb|KMT19460.1| hypothetical protein BVRB_1g010900 isoform A [Beta vulgaris subsp. vulgaris]
Cluster-47345.116065	54	116.55	33	248	115	36	212	55	171	276	204	59	15	55	87	77	54	49	14	76	52	96	71	76.67	120	56	74	52	43	59	319	34	245	195	146	97	348	271	459.82	273	248	72.77	1340	--	--	--	--	--	--
Cluster-47345.83984	127.1	19.5	22.22	19.69	26.76	14.97	0	32.18	24.02	0	33.07	0	64.09	45.82	21.26	51.27	0	45.87	27.44	30	83.44	40.21	2.66	38.82	76.11	39.27	42.57	29.98	25.29	71.67	52.41	19.33	0	69.75	70.88	0	73.92	40.94	0	0	0	49.61	3928	731354764	XP_010688774.1	604	6.9e-60	PREDICTED: uncharacterized protein LOC104902629 [Beta vulgaris subsp. vulgaris]>gi|870850577|gb|KMT02677.1| hypothetical protein BVRB_9g203540 [Beta vulgaris subsp. vulgaris]	--
Cluster-47345.167520	0	75.82	0	65.39	184.04	103	21.53	0	0	0	265.05	0	21.89	0	96.88	0	65.53	0	0	81.55	0	0	0	0	21.67	0	71.93	48.54	0.01	10.02	19.39	0	63.15	0	0	190.51	42.77	44.31	103.33	0	349.56	0.04	5294	731350979	XP_010686792.1	2125	4e-236	PREDICTED: putative leucine--tRNA ligase, mitochondrial [Beta vulgaris subsp. vulgaris]>gi|870852172|gb|KMT04116.1| hypothetical protein BVRB_8g185660 [Beta vulgaris subsp. vulgaris]
Cluster-47345.140291	71.72	104.53	56.92	143.55	207.32	213.88	128.8	86.22	156.68	107.61	792.79	222.72	41.04	98.77	80.67	132.54	270.47	471.69	69.56	123.08	76.42	104.98	299.81	308.36	167.22	165.26	190.76	96.95	205.5	214.3	91.89	126.18	180.48	108.21	395.72	227.34	71.64	74.35	130.15	103.94	317.32	347.74	324	731311132	XP_010690725.1	459	3.7e-44	PREDICTED: CBL-interacting serine/threonine-protein kinase 9 [Beta vulgaris subsp. vulgaris]>gi|870869483|gb|KMT20228.1| hypothetical protein BVRB_1g002320 [Beta vulgaris subsp. vulgaris]
Cluster-47345.140296	103.3	126.47	95.35	192.13	423.74	331.76	198.86	95.21	253.41	159.47	1375.75	213.28	90.8	151.84	162.9	213.42	402.4	804.4	50.22	237.17	130.13	206.33	408.28	579.3	304.13	248.79	280.1	170.23	509.82	482.53	205.22	101.22	269.29	301.71	760.48	446.16	192.87	179.81	331.88	196.59	636.01	781.6	393	731311132	XP_010690725.1	620	9.5e-63	PREDICTED: CBL-interacting serine/threonine-protein kinase 9 [Beta vulgaris subsp. vulgaris]>gi|870869483|gb|KMT20228.1| hypothetical protein BVRB_1g002320 [Beta vulgaris subsp. vulgaris]
Cluster-47345.187914	111.11	99.68	86	38.05	103.45	90.91	23.89	60.96	18.73	62.76	63.39	9.03	34.66	41.64	42.84	41.19	163.47	9.76	9.81	27.86	60.76	46.19	120.21	171.97	9.94	59.38	52.77	71.71	22.09	73.39	78.9	23.97	28.88	90.99	81.47	124.35	7.5	17.08	57.43	45.54	93	140.74	2170	661877575	CDP18609.1	2274	8.5e-254	unnamed protein product [Coffea canephora]
Cluster-47345.187915	0	50.8	18.4	38.77	0	16.17	65.5	72.99	16.16	0	89.85	0	20.52	22.72	25.77	38.58	42.63	0	14.75	12.73	21.08	8.37	54.36	21.44	35.47	27.42	3.52	35.43	0	12.1	23.39	8.1	28.26	20.65	124.21	69.45	66	23.28	18.71	0	84.18	44.06	4476	870860145	KMT11508.1	1735	5.6e-191	hypothetical protein BVRB_5g108290 isoform B [Beta vulgaris subsp. vulgaris]
Cluster-47345.187917	0.06	0.26	11.8	32.18	36.77	0	8.7	26.16	0	8.63	16.03	1.16	23.15	1.7	21.76	26.59	33.12	0.15	0.03	0.15	0.42	6.56	14	7.02	2.06	8.19	14.65	18.89	1.08	39.2	0	0.26	0.06	0	35.39	22.81	0	0	0.17	0.24	15.16	0.78	2496	731333023	XP_010677514.1	1608	1.7e-176	PREDICTED: mediator of RNA polymerase II transcription subunit 34 isoform X1 [Beta vulgaris subsp. vulgaris]>gi|870860144|gb|KMT11507.1| hypothetical protein BVRB_5g108290 isoform A [Beta vulgaris subsp. vulgaris]
Cluster-47345.121109	75.54	26.03	26.28	14.59	0	27.8	46.65	109.83	20.92	62.71	16.75	4.18	51.11	36.19	39.64	34.03	12.73	23.42	35.17	57.34	40.27	39.48	14.81	60.48	33.85	6.66	9.44	0	0	0	0	8.86	7.23	13.5	70.71	29.53	5.79	9.07	13.48	9.06	15.65	0	2375	823177783	XP_012486903.1	275	5.9e-22	PREDICTED: malate dehydrogenase, cytoplasmic-like [Gossypium raimondii]>gi|763770596|gb|KJB37811.1| hypothetical protein B456_006G221400 [Gossypium raimondii]	--
Cluster-47345.233741	0	2	1	3	21	59	0	0	6	2	8	68	1	0	6	1	81	27	0	1	5	10	72	31	73	0	8	1	28	67	1	2	0	1	87	69	0	0	1	0	57	90	1347	731316509	XP_010695811.1	388	2.6e-35	PREDICTED: uncharacterized protein LOC104908389 [Beta vulgaris subsp. vulgaris]>gi|870868024|gb|KMT18893.1| hypothetical protein BVRB_2g029940 [Beta vulgaris subsp. vulgaris]
Cluster-47345.198583	0	0	0	0	0	0	0	0	0	0	0	4.01	0	0	21.32	0	0	0	0	34.06	0	37.3	0	0	0	0	0	32.38	0	0	21.3	22.51	0	0	0	0	0	0	23.28	46.28	0	0	2225	111154052	BAF02669.1	1191	3.3e-128	putative beclin-1 like protein [Beta vulgaris]
Cluster-47345.30442	0	5.33	0	0	0	0	258.98	1	1	0	1	0	4.37	60.25	0	9	0	0	484.26	67.51	0	0	0	0	32.13	47.73	0	0	2	0	45.8	141.06	0	2	0	0	56.15	14.26	0	0	0	0	423	546318800	XP_005716847.1	343	1.4e-30	delta12 fatty acid desaturase [Chondrus crispus]>gi|507113398|emb|CDF37028.1| delta12 fatty acid desaturase [Chondrus crispus]
Cluster-47345.235165	33.45	0	0	0	2.13	0	0	0	0	0	0	0	0	22.94	2.35	0	0	0	0	0	0	0	0	0	0	21.01	0	0	0	0	64.93	14.43	6.58	0	0	0	61.59	92.32	0	0	0	0	1335	731345098	XP_010683745.1	995	1.1e-105	PREDICTED: uncharacterized protein LOC104898376 [Beta vulgaris subsp. vulgaris]>gi|870855056|gb|KMT06804.1| hypothetical protein BVRB_7g159620 [Beta vulgaris subsp. vulgaris]
Cluster-47345.262517	12	7	0	0	0	0	119.09	3	0	0	0	0	0	17	0	2	0	0	364.72	32	0	1	0	0	47.03	36.2	1	0	0	0	18.97	47	0	2	0	0	22	18	0	0	0	0	927	--	--	--	--	--	--
Cluster-47345.235164	148.33	65.75	9.57	5.04	0	0	54.49	17.29	11.64	11.58	0	0	20.21	89.72	3.06	2.21	0	0	56.51	80.3	3.16	0	0	0	13.65	80.24	2.53	9.26	0	2.23	126.91	61.69	8.33	19.71	0	0	226.23	209.55	8.59	7.38	4.45	0	1117	731345098	XP_010683745.1	698	2.5e-71	PREDICTED: uncharacterized protein LOC104898376 [Beta vulgaris subsp. vulgaris]>gi|870855056|gb|KMT06804.1| hypothetical protein BVRB_7g159620 [Beta vulgaris subsp. vulgaris]
Cluster-47345.168629	107.11	335.71	191.63	406.91	407.93	0	252.25	334.82	215.38	162.11	156.07	174.64	156.78	203.1	0	147.19	304.92	356.29	19.24	340.94	0.59	7.9	453.85	173.1	300.01	293.66	352.27	164.33	82	394.93	324.38	27.45	258.78	385.76	467.25	268.55	179.09	313.27	384.85	275.09	485.08	421.82	4104	731359936	XP_010691544.1	2495	3.8e-279	PREDICTED: pre-mRNA-processing protein 40A-like [Beta vulgaris subsp. vulgaris]>gi|870848725|gb|KMT01014.1| hypothetical protein BVRB_9g222750 [Beta vulgaris subsp. vulgaris]
Cluster-47345.168621	799.33	576.23	1398.19	1475.2	1846.52	1408.73	535.95	550.74	1151.43	1713.71	2341.82	627.09	354.18	763.16	949.47	1205.39	1897.23	2218.07	102.27	439.16	1018.61	1067.32	1652.79	2286.24	435.81	695.28	1284.37	1225.04	1802.13	2683.64	1159.43	405.45	1235.6	1724.5	2683.84	2213.54	642.25	625.24	1853.18	1764.3	2637.56	3541.02	3914	225452950	XP_002284243.1	4034	0	PREDICTED: chaperone protein ClpB3, chloroplastic [Vitis vinifera]
Cluster-47345.168625	0	98.41	0	72.52	47.83	0	55.34	99.11	0	0	40.84	58.99	30.62	66.59	29	16.3	133.34	25.29	0	88.06	53.79	152.86	0	79.55	77.8	26.11	0	0	0	18.48	32.6	0	17.58	93.08	83.03	93.16	29.26	58.26	41.53	16.78	44.54	60.54	4643	731359936	XP_010691544.1	1589	4.9e-174	PREDICTED: pre-mRNA-processing protein 40A-like [Beta vulgaris subsp. vulgaris]>gi|870848725|gb|KMT01014.1| hypothetical protein BVRB_9g222750 [Beta vulgaris subsp. vulgaris]
Cluster-47345.141165	0	0	1	13	273	177	0	36	0	44	1	585	0	0	10	0	1011	188	0	1	5	19	1001	218	0	0	10	1	12	65	0	0	0	0	30	68	0	0	0	0	15	45	242	731344619	XP_010683517.1	231	7.5e-18	PREDICTED: non-specific lipid-transfer protein 1-like [Beta vulgaris subsp. vulgaris]>gi|870854808|gb|KMT06556.1| hypothetical protein BVRB_7g157280 [Beta vulgaris subsp. vulgaris]	--
Cluster-104584.0	3.79	2.98	0	0	0	0	69.64	1	0	0	0	0	1	10.87	1	0	0	0	183.54	15	0	0	0	0	13.48	20.84	0	0	1	1	5.25	0	1	0	0	0	28.61	16	0	0	0	0	2942	593783603	XP_007154842.1	417	2.5e-38	hypothetical protein PHAVU_003G152400g [Phaseolus vulgaris]>gi|561028196|gb|ESW26836.1| hypothetical protein PHAVU_003G152400g [Phaseolus vulgaris]
Cluster-47345.138134	24.91	57.98	0	0	0	109.79	0	0	0	25.59	0	27.12	33.83	99.78	0	0	0	0	18.36	0	0	0	0	0	22.91	0	0	0	0	15.43	0	0	0	0	13.79	5.14	0	0	14.79	0	9.93	12.14	3595	731354723	XP_010688752.1	2441	6.1e-273	PREDICTED: uncharacterized protein LOC104902615 [Beta vulgaris subsp. vulgaris]>gi|870850562|gb|KMT02662.1| hypothetical protein BVRB_9g203390 [Beta vulgaris subsp. vulgaris]
Cluster-47345.147676	585.44	312	539	668	2121	5019	102	472	327	1036	1597	3200	141	244	1027	690	2257.05	2927.01	238	254	870	1023	2136.02	2209	168	246	755	661	1011	1345.01	106	199	452	373	1707.01	1532	122	117	397	388	1378	2194	338	--	--	--	--	--	--
Cluster-47345.84894	466	93	0	4	1	0	687	19	15	0	0	0	4	573	16	142	0	0	8552	284	0	5	1	3	229	315	2	1	94	7	436	1387.91	4	21	0	0	255	35	0	1	0	0	481	--	--	--	--	--	--
Cluster-47345.84895	20.19	37.41	11.27	22.38	0.36	0	297.19	51.02	245.9	55.25	0	0	20.37	31.38	3.48	0	23.68	11.53	9.9	26.27	0	2.66	0	0	281.92	61.6	54.37	14.33	0	35.6	29.17	20.34	0	27.08	21.05	63.01	22.44	26.91	0	13.28	0	0	3763	566197537	XP_002318682.2	2219	3.5e-247	hypothetical protein POPTR_0012s09000g [Populus trichocarpa]>gi|550326702|gb|EEE96902.2| hypothetical protein POPTR_0012s09000g [Populus trichocarpa]
Cluster-47345.84896	0	0	0	0	30.69	13.35	0	0	0	0	38.76	6.46	0	0	0	29.71	0	2.66	0	0	37.12	0	58.84	0	0	0	0	0	48.96	0	0	0	25.74	0	0	13.46	0	0	3.09	0	32.29	52.12	3988	566197537	XP_002318682.2	2219	3.7e-247	hypothetical protein POPTR_0012s09000g [Populus trichocarpa]>gi|550326702|gb|EEE96902.2| hypothetical protein POPTR_0012s09000g [Populus trichocarpa]
Cluster-47345.242232	55.5	94.74	55.08	0	9.14	66.82	37.1	49.7	38.58	23.23	0	13.76	47.71	88.95	0	13.17	136.58	11.91	103.12	61.49	62.51	48.22	62.21	27.67	81.6	63.35	33.82	0	6.77	5.88	0	84.92	15.48	42.54	17.53	0	34.22	68.35	36.8	5.34	8.69	0	2610	731367221	XP_010695492.1	2768	5.4e-311	PREDICTED: type I inositol 1,4,5-trisphosphate 5-phosphatase CVP2-like [Beta vulgaris subsp. vulgaris]>gi|870844730|gb|KMS97632.1| hypothetical protein BVRB_5g125150 [Beta vulgaris subsp. vulgaris]
Cluster-47345.242236	149.68	42.9	49.18	85.12	0	0	91.37	118.28	30.05	151.6	0	77.54	152.38	67.54	123.72	74.26	16.66	0.26	22.22	156.08	76.64	18.46	0	49.28	82.81	130.92	69.08	43.64	4.32	10.55	74.61	35.96	54.44	97.61	23.68	3.18	55.76	32.02	84.49	61.61	11.64	2.47	2270	731367221	XP_010695492.1	2525	7e-283	PREDICTED: type I inositol 1,4,5-trisphosphate 5-phosphatase CVP2-like [Beta vulgaris subsp. vulgaris]>gi|870844730|gb|KMS97632.1| hypothetical protein BVRB_5g125150 [Beta vulgaris subsp. vulgaris]
Cluster-47345.242235	16.7	0	0	69.7	26.63	54.78	0	32.79	50.52	20.67	1.41	0	0	1.04	13.28	0	0	0	0	38.78	45.18	0	37.63	45.12	11.63	28.3	46.69	0	0	54.58	36.76	0	0	26.19	16.84	115.54	0	10.44	49.71	33.31	61.34	0	3275	731367221	XP_010695492.1	2872	0	PREDICTED: type I inositol 1,4,5-trisphosphate 5-phosphatase CVP2-like [Beta vulgaris subsp. vulgaris]>gi|870844730|gb|KMS97632.1| hypothetical protein BVRB_5g125150 [Beta vulgaris subsp. vulgaris]
Cluster-47345.152862	23.93	14.79	22.61	45.41	121.1	233.06	0	3.94	14.94	52.04	47.29	81.5	0.65	9.3	31.9	33.26	80.52	180.03	3.44	9.84	66.86	75.18	128.29	65.61	9.53	4.38	51.75	45.26	60.15	100.65	11.43	3.23	21.29	26.79	86.35	116.14	13.37	27.44	27.13	34.62	68.2	105.13	227	731367917	XP_010695865.1	296	2e-25	PREDICTED: high affinity nitrate transporter 2.5-like [Beta vulgaris subsp. vulgaris]>gi|870844343|gb|KMS97337.1| hypothetical protein BVRB_6g155830 [Beta vulgaris subsp. vulgaris]	--
Cluster-47345.152863	349.92	96	402.96	293.87	676.97	1335.1	3	52	69.14	416.72	335.48	570.18	23	53	215.6	368.15	693.52	987.69	28	119	461	516.98	747.35	747.56	60	53	418.59	363.99	473.06	896.4	54	51	231.99	263.98	776.16	852.02	76	135.98	271.99	312.75	707.3	1075.94	380	731367917	XP_010695865.1	518	6.2e-51	PREDICTED: high affinity nitrate transporter 2.5-like [Beta vulgaris subsp. vulgaris]>gi|870844343|gb|KMS97337.1| hypothetical protein BVRB_6g155830 [Beta vulgaris subsp. vulgaris]	--
Cluster-47345.152866	143.03	30.21	96.38	115.53	284.89	426.88	3	23.06	19.06	153.17	149.88	241.69	6.35	25.7	66.49	137.55	295.47	363.32	14.56	32.16	145.13	196.82	326.92	243.64	20.47	21.62	182.63	140.74	155.84	324.29	9.57	15.77	100.71	90.3	285.49	251.49	29.63	29.56	109.87	96.64	262.44	385.83	279	731367917	XP_010695865.1	378	7.8e-35	PREDICTED: high affinity nitrate transporter 2.5-like [Beta vulgaris subsp. vulgaris]>gi|870844343|gb|KMS97337.1| hypothetical protein BVRB_6g155830 [Beta vulgaris subsp. vulgaris]	--
Cluster-47345.152867	632.13	121	804.05	641.18	1202.04	2148.97	18	87	77.86	817.07	640.35	937.63	27	88	368	676.04	1342.49	1617.96	49	197	808.01	843.02	1341.44	1276.19	106	98	671.04	754.01	1000.95	1668.65	90	56	489.01	589.02	1555.01	1406.98	137	186.02	551.01	615.99	1352.06	2025.1	560	870844427	KMS97403.1	579	7.7e-58	hypothetical protein BVRB_6g155520 [Beta vulgaris subsp. vulgaris]	--
Cluster-47345.152865	120	28	104	106	196	426	3	16	16	140	92	265	14	24	84	108	193	293.02	22	28	155	159	270	240	33	25	115	139	132	297	13	20	90	67	259	205	28	43	88	90	191	361	267	731367917	XP_010695865.1	354	4.5e-32	PREDICTED: high affinity nitrate transporter 2.5-like [Beta vulgaris subsp. vulgaris]>gi|870844343|gb|KMS97337.1| hypothetical protein BVRB_6g155830 [Beta vulgaris subsp. vulgaris]	--
Cluster-47345.157339	51.42	11.22	37.65	23.37	72.75	54.94	2.93	24.45	21.87	37.67	53.93	37.43	7.09	16.37	14.87	35.14	59.99	57.2	11.05	17.57	10.15	46.02	52.64	44.55	25.18	3.5	33.65	41.76	68.32	65.09	32.04	14.13	16.7	31	73.7	67.61	3.46	14.44	26.08	41.67	109.74	126.79	1546	731337399	XP_010679766.1	872	2.3e-91	PREDICTED: GTPase Era, mitochondrial [Beta vulgaris subsp. vulgaris]>gi|870857919|gb|KMT09445.1| hypothetical protein BVRB_6g129170 [Beta vulgaris subsp. vulgaris]
Cluster-47345.221980	109.31	50.91	86.54	9.03	20.78	34.19	39	61.1	12.32	17	0	21.07	251.95	130.39	78.89	14	17.56	17.14	59.69	256.36	195.03	75.77	10.45	22.75	18.3	186.6	115.51	75.57	38	35.72	80.05	214.6	7	62.29	0	1.82	95.88	143.55	25.49	34.8	61.5	49.36	1866	--	--	--	--	--	--
Cluster-47345.219140	8.9	12.66	7.18	0	0	0	158.09	229.26	0.01	163.36	0	0	0	0	0	0	0	0	0	22.54	0	0	0	0	90.05	117.1	0	31.51	0	0	0	0	0	0	0	0	36.1	114.68	0	27.87	39.62	0	4725	731320551	XP_010670869.1	1814	4.1e-200	PREDICTED: uncharacterized protein LOC104887816 [Beta vulgaris subsp. vulgaris]
Cluster-47345.229494	0	0	3.4	3.63	21.15	18.47	0	0	0	7.11	0	44.89	0	0	0	0	227.8	0.73	0	0	9.76	7.65	126.4	102.12	0	0	3.36	0	7.33	34.85	0	1	0	0	50.11	190.14	0	0	0	0	14.38	60.16	1611	731339063	XP_010680651.1	792	4.5e-82	PREDICTED: protein CRABS CLAW [Beta vulgaris subsp. vulgaris]>gi|731339065|ref|XP_010680652.1| PREDICTED: protein CRABS CLAW [Beta vulgaris subsp. vulgaris]>gi|870857340|gb|KMT08900.1| hypothetical protein BVRB_6g136200 [Beta vulgaris subsp. vulgaris]
Cluster-47345.229496	11.26	16.64	285.61	51.01	84.19	98.49	29.32	14.23	32.59	46.18	38.17	17.65	8.49	46.37	41.8	89.91	51.66	96	4.29	21.19	60.31	207.9	73.23	131.92	14.27	28.81	70.27	96.52	27.89	32.46	28.66	6.76	39.85	146.79	72.13	57	10.1	0	60.76	113.88	84.3	47.16	2012	702242791	XP_010048814.1	2022	1.3e-224	PREDICTED: oligopeptide transporter 6 [Eucalyptus grandis]>gi|629124688|gb|KCW89113.1| hypothetical protein EUGRSUZ_A01435 [Eucalyptus grandis]
Cluster-47345.22179	3.1	0	0	0	0	0	22.1	0	0	0	0.48	0	0	34.16	0	0	0	0	77.46	44.7	0	0	0	0	18.94	0	0	0	0	0	49.84	47.91	0	1.72	0	0	6.88	0	0	0	0	0	5189	326508672	BAJ95858.1	882	5.3e-92	predicted protein [Hordeum vulgare subsp. vulgare]
Cluster-47345.171262	75.44	52.65	66.01	44.33	0	0	0	49.46	0	42.8	30.25	0	0	37.63	0	0	0	0	0	0	0	0	27.1	0	0	27.53	56.84	0	48.4	0	42.47	0	57.08	27.46	0	19.94	25.54	20.66	17.76	0	3.03	0	2983	731364399	XP_010693952.1	3455	0	PREDICTED: uncharacterized protein LOC104906826 [Beta vulgaris subsp. vulgaris]>gi|731364401|ref|XP_010693953.1| PREDICTED: uncharacterized protein LOC104906826 [Beta vulgaris subsp. vulgaris]>gi|870846081|gb|KMS98693.1| hypothetical protein BVRB_3g069420 [Beta vulgaris subsp. vulgaris]
Cluster-47345.273870	2.04	0	0	0	0	0	245.35	1	0	0	0	0	0	28.73	0	0	0	0	336.08	12.81	0	0	0	0	20.42	46.18	0	0	1.28	0	35.28	46.53	0	0	0	0	4.07	2.49	0	0	0	0	2104	326531234	BAK04968.1	1012	1.8e-107	predicted protein [Hordeum vulgare subsp. vulgare]
Cluster-47345.194635	23.52	30.82	0	0.38	52.49	60.89	0	0	15.2	7.65	45.17	50.33	0	5.09	28.23	41.49	99.45	51.85	0	15.13	0	13.37	36.55	158.48	0	0	0	0	63.29	24	0	0	28.59	0	148.86	72.22	0	0	5.49	0.94	63.45	142.85	8814	731339221	XP_010680735.1	1356	9.7e-147	PREDICTED: acylamino-acid-releasing enzyme-like isoform X1 [Beta vulgaris subsp. vulgaris]
Cluster-47345.74305	0	161.27	23.34	8.85	0	0	126.28	0	142.17	81.56	0	0	49.91	28.32	99.94	48.65	0	0	0	90.04	17.51	46.57	16.16	0	40.28	9.62	0	46.94	11.72	23.62	73.01	0	25.83	43.8	35.37	26.92	107.05	0	17.43	1.77	60.8	0.65	2042	731377755	XP_010667964.1	887	5.5e-93	PREDICTED: equilibrative nucleotide transporter 3-like [Beta vulgaris subsp. vulgaris]>gi|870841056|gb|KMS95002.1| hypothetical protein BVRB_013340 [Beta vulgaris subsp. vulgaris]
Cluster-47345.64363	69	47	28	4	5	0	4	0	0	9	63	148	0	65	1	0	55	73	2	0	0	1	0	12	79	4	0	0	0	1	0	11	0	0	6	99	0	5	88	2	0	1	307	--	--	--	--	--	--
Cluster-47345.31880	7.55	0	0	0	0	0	45.19	0	0	0	0	0	0	0	0	0	0	0	150.14	10.92	0	0	0	0	21.75	5.61	0	0	0	0	0	0	0	0	0	0	13.35	28.3	0	0	0	0	564	--	--	--	--	--	--
Cluster-47345.137444	474.25	773.37	367.58	531.59	301.46	339.41	1126.75	493.27	980.96	749.74	529.25	162	468.6	939.13	649.69	752.3	279.58	580.95	195.05	870.73	519.13	716.68	289.69	456.52	1047.37	1079.53	999.03	904.81	428.07	567.32	1402.54	956.25	1418.19	1566	791.88	438.12	1534.28	998.44	1375.3	1061.79	996.43	836.79	319	731314882	XP_010688841.1	382	3.1e-35	PREDICTED: uncharacterized protein LOC104902677 [Beta vulgaris subsp. vulgaris]>gi|870868343|gb|KMT19195.1| hypothetical protein BVRB_1g015870 [Beta vulgaris subsp. vulgaris]
Cluster-47345.137441	345.18	710.2	189.16	495.06	281.03	175.02	1017.22	392.99	871.79	578.39	568	101.74	344.73	760.97	461.44	577.86	192.18	480.48	92.99	616.67	379.46	452.31	259.3	288.88	787.28	690.22	926.62	688.04	299.25	405.85	910.59	662.79	1068.54	1114.72	599.75	286.55	1135.52	815.64	1056.6	790.59	879.85	626.96	299	743764516	XP_010912464.1	216	5.1e-16	PREDICTED: uncharacterized protein LOC105038371 [Elaeis guineensis]
Cluster-47345.202961	256.09	116.91	369.46	265.62	242.46	188.32	58	105.57	117.01	225.47	150.65	54.06	79	116.64	181.99	227.65	239.58	289.6	42.67	99.55	202.72	188.68	229.81	368.46	95.56	96.84	151.08	186.86	162.28	304.54	121.86	49	131.37	206.46	258.88	313.61	80.97	94.74	175.03	249.5	281.2	484.5	1851	823244958	XP_012455156.1	1076	6e-115	PREDICTED: protein TRANSPORT INHIBITOR RESPONSE 1-like [Gossypium raimondii]>gi|823244960|ref|XP_012455157.1| PREDICTED: protein TRANSPORT INHIBITOR RESPONSE 1-like [Gossypium raimondii]>gi|763802486|gb|KJB69424.1| hypothetical protein B456_011G023100 [Gossypium raimondii]
Cluster-47345.177155	202	109	116	208	63	90	53	45	53	164	31	61	114	45	246	118	33	115	86	232	248	192	74	45	145	95	163	92	33	58	89	206	103	95	50	36	165	122	101	78	92	59	1486	--	--	--	--	--	--
Cluster-47345.78190	108.39	41.36	44.9	57.62	11.17	0	0	0	33.23	44.46	0	0	53.03	0	0	0	0	51.92	25.8	39.26	0	24.38	0	0	0	34.84	17.06	15.06	23.01	25.7	24.36	0	10.75	24.98	27.99	66.13	121.23	0	38.21	17.83	26.3	30.03	2476	731322933	XP_010672163.1	1692	3e-186	PREDICTED: mediator of RNA polymerase II transcription subunit 25 isoform X1 [Beta vulgaris subsp. vulgaris]
Cluster-47345.177153	253.92	164.94	108	316	158.82	92	48	30	67	188	96	29	83	52	232.92	228	56	149.9	29	205.67	282.91	263.99	95	45	129	95	202.92	149.85	48	73.93	106	113	86	118	55	26	233.96	134	168	100.5	145.99	71	257	870855312	KMT07045.1	262	2e-21	hypothetical protein BVRB_6g153740 [Beta vulgaris subsp. vulgaris]	--
Cluster-47345.87020	0	3.1	11.35	0	11.4	24.23	42.16	19.54	0	90.01	0	13.73	100.96	91.08	39.55	21.88	320.19	0	0	0	8.38	0	25.33	10.55	14.72	0	0	0	5.15	5.77	7.14	0.67	0	0	3.7	115.34	0	0	0	0	36.24	125.87	3202	731339339	XP_010680797.1	2118	1.5e-235	PREDICTED: ATP-dependent DNA helicase DDM1 [Beta vulgaris subsp. vulgaris]>gi|870857476|gb|KMT09036.1| hypothetical protein BVRB_6g137420 [Beta vulgaris subsp. vulgaris]
Cluster-47345.127772	190.33	575.86	787.06	724.03	539.85	0	596.91	155.15	476.47	705.8	1060.7	299.69	271.93	559.08	248.16	486.76	747.06	1107.45	0	162.55	202.96	880.81	738.4	1113.08	164.86	250.33	373.48	460.63	955.43	290.36	524.92	0	837.58	676.81	859.87	1762.32	321.74	494.49	1029.21	887.21	785.05	1011.27	4566	731377104	XP_010667779.1	5116	0	PREDICTED: probable serine/threonine protein kinase IREH1 [Beta vulgaris subsp. vulgaris]>gi|870841350|gb|KMS95133.1| hypothetical protein BVRB_012040 [Beta vulgaris subsp. vulgaris]
Cluster-47345.188484	0	41.56	22.11	0	0	6.59	0	4.62	0	33.41	0	11.57	4.46	18.7	6.4	13.2	0	7.12	0	0	0	0	5.52	4.64	8.85	17.53	46.28	0	5.7	15.23	44.71	4.55	0	0	7.51	0	31.44	18.18	8.17	21.96	0	0	2546	731341688	XP_010682022.1	1829	4e-202	PREDICTED: E3 ubiquitin-protein ligase RGLG2-like [Beta vulgaris subsp. vulgaris]>gi|870856280|gb|KMT07948.1| hypothetical protein BVRB_6g145130 [Beta vulgaris subsp. vulgaris]
Cluster-47345.39553	27.81	0	0	0	0	0	0.5	10.47	1.5	0	0	0	6	1	0	6.89	0	0	0.5	78.6	0	1	0	0	0.7	0	1	0.5	0	0	0	0	0.5	2	0	0	51.27	34	0	0	0	0	338	302787449	XP_002975494.1	371	6.1e-34	hypothetical protein SELMODRAFT_103994 [Selaginella moellendorffii]>gi|300156495|gb|EFJ23123.1| hypothetical protein SELMODRAFT_103994 [Selaginella moellendorffii]
Cluster-47345.146066	9721.14	9384.08	8716.92	6961.2	3321.22	4025.04	7788.24	14465.8	8462.96	18025.9	3856.98	7452.09	12844.8	8179.63	15322.5	9530.76	5270.2	5049.34	5429.21	7897.55	15747.5	10822.4	4225.12	3116.39	8366.85	12423.1	5305.49	6056.16	2743.02	5340.18	5404.61	7645.07	5012.99	5265.24	5245.96	4539.48	4588.77	4245.82	5675.38	4996.3	5274.03	9924.69	471	387861274	AFK08605.1	221	2.1e-16	S-adenosyl homocysteine hydrolase [Nicotiana benthamiana]
Cluster-47345.146063	166160	68063.5	170888	201972	98389.9	105685	17381	8033.02	73255.7	227565	51519.3	55207.3	26255.6	14590.7	173306	167506	51400.2	106110	16257	38258.1	251012	197188	93876.2	46960.7	9825.66	10251.3	153105	200880	37394.4	71836.9	19772.1	15763.7	111495	90935.6	48319.6	46387.7	28900.8	37172.7	105698	115567	82474.2	65885.9	550	--	--	--	--	--	--
Cluster-47345.236683	457	636	100	51	1	11	57	748	9	48	0	8	2867	281	238	15	10	3	839	2641	93	89	12	6	332	278	69	27	4	4	270	217	17	30	1	1	2145	1171	36	3	2	0	1298	870863383	KMT14547.1	1179	4.8e-127	hypothetical protein BVRB_4g073170 [Beta vulgaris subsp. vulgaris]	--
Cluster-47345.154729	5.54	5.83	140.46	240.89	685.32	720.95	55.49	105.95	129.64	366.49	747.85	780.39	0	29.76	313.69	214.85	918.45	757.05	0	74.08	283.62	272.56	449.15	799.05	77.97	104.85	144.97	167.79	243.97	358.26	30.07	27.93	75.4	125.06	205.16	482.5	33.49	21	152.03	192.65	197.62	462.6	1548	731338094	XP_010680142.1	425	1.5e-39	PREDICTED: 50S ribosomal protein L27, chloroplastic [Beta vulgaris subsp. vulgaris]>gi|870857554|gb|KMT09102.1| hypothetical protein BVRB_6g132100 [Beta vulgaris subsp. vulgaris]
Cluster-47345.154727	0.33	55.53	0	0	121.95	141.88	5.08	52.48	0	0	0.01	0	0	0	58.34	0	60.5	76.39	0	0	0	0	0	0	0	0	0.12	47.74	64.79	0	0	18.64	44.98	0	228.52	6.01	0	0	23.54	0	0	166.54	1663	731338094	XP_010680142.1	435	1.1e-40	PREDICTED: 50S ribosomal protein L27, chloroplastic [Beta vulgaris subsp. vulgaris]>gi|870857554|gb|KMT09102.1| hypothetical protein BVRB_6g132100 [Beta vulgaris subsp. vulgaris]
Cluster-47345.154726	22.23	18.71	29.62	34.08	110.23	173.62	1.64	21	16.7	50.56	116.16	145.62	7.05	13.03	46.41	29.58	109.45	146.86	2.09	8.6	34.51	56.61	90.87	131.69	12.81	4.45	28.66	23.96	39.08	65.58	10.93	0.19	17.54	13.07	66.82	29.83	2.41	2.86	21.86	20.54	56.07	98.68	335	731338094	XP_010680142.1	529	2.9e-52	PREDICTED: 50S ribosomal protein L27, chloroplastic [Beta vulgaris subsp. vulgaris]>gi|870857554|gb|KMT09102.1| hypothetical protein BVRB_6g132100 [Beta vulgaris subsp. vulgaris]
Cluster-47345.154722	135.49	114.94	216.61	166.15	434.74	1060.78	14.96	203.6	105.39	274.93	499.94	1162.98	87.9	64.49	371.67	124.71	719.57	644.61	84.88	63.51	254.15	282.39	588.33	616.2	40.97	82.98	129.1	128.15	179.64	256.55	27.18	55.11	125.57	63.52	342.04	275.97	28.63	30.26	88.76	94.45	275.22	373.71	631	731338094	XP_010680142.1	425	6.3e-40	PREDICTED: 50S ribosomal protein L27, chloroplastic [Beta vulgaris subsp. vulgaris]>gi|870857554|gb|KMT09102.1| hypothetical protein BVRB_6g132100 [Beta vulgaris subsp. vulgaris]
Cluster-47345.154721	330.52	210.57	553.46	512.1	1707.22	3071.55	62.75	357.01	232.13	785.19	1489.17	2656.57	160.84	191.8	956.09	448.02	1979.39	2037.56	124.78	216.35	663.12	776.42	1746.64	1823.39	174.01	202.59	411.82	436.87	688.06	972.45	85.32	149.7	321.96	243.01	1056.23	751.54	89.64	98.35	299.78	340.3	862.2	1464.07	483	731338094	XP_010680142.1	668	3.2e-68	PREDICTED: 50S ribosomal protein L27, chloroplastic [Beta vulgaris subsp. vulgaris]>gi|870857554|gb|KMT09102.1| hypothetical protein BVRB_6g132100 [Beta vulgaris subsp. vulgaris]
Cluster-47345.102568	64.6	95.2	71.93	188.66	35.56	51.32	295.6	150.91	109.37	202.44	5.21	14.02	115.14	126.52	100.24	174.41	0	79.41	0	104.21	85.53	174.94	6.61	24	78.73	68.97	123.78	136	3.89	23.15	104.22	44.33	161.35	67.55	59.8	0	55.02	62.94	121.94	51.23	62.57	0	1582	731312639	XP_010675679.1	156	2.5e-08	PREDICTED: uncharacterized protein LOC104891651 isoform X1 [Beta vulgaris subsp. vulgaris]>gi|870868996|gb|KMT19782.1| hypothetical protein BVRB_1g008370 [Beta vulgaris subsp. vulgaris]	--
Cluster-47345.102569	22.16	59.53	45.31	59.46	5.26	11.73	145.78	76.15	66.32	49.6	4.93	2.57	90.09	83.13	96.55	74.26	6	6.47	19	165.13	35.81	156.53	8.09	13.22	121.47	63.3	61.32	50.3	4.21	8.48	108.15	12	82.12	113.09	2.91	9.01	51.43	22.18	43.69	31.74	18.85	5	617	731312639	XP_010675679.1	156	9.6e-09	PREDICTED: uncharacterized protein LOC104891651 isoform X1 [Beta vulgaris subsp. vulgaris]>gi|870868996|gb|KMT19782.1| hypothetical protein BVRB_1g008370 [Beta vulgaris subsp. vulgaris]	--
Cluster-47345.102566	621.15	982.07	532.2	838.64	396.67	452.01	1288.09	709.48	1192.58	841.49	522.18	328.87	612.88	1004.97	853.3	1024.58	389.81	595.74	431.13	1409.24	756.24	1079.55	468.77	546.34	873.47	1248.09	681.07	800.93	274.04	429.25	1215.5	1035.75	1090.6	1315.14	526.46	510.98	1499.63	914.08	1067.18	724.59	648.84	626.35	764	731310759	XP_010675021.1	1169	4.1e-126	PREDICTED: uncharacterized protein LOC104890983 isoform X2 [Beta vulgaris subsp. vulgaris]>gi|870869306|gb|KMT20051.1| hypothetical protein BVRB_1g000700 [Beta vulgaris subsp. vulgaris]
Cluster-47345.102567	29	68.76	26.32	111.66	11.83	12	373.74	59.88	260.67	64.9	7.75	6	61	62.71	71	61.74	4	37	10.88	94.49	48.09	116.31	4.79	15.9	75.44	44.51	37.81	39.87	6	13.95	84.19	25.94	65.81	73.53	7	6.99	23	26.72	41.84	29	22	10.76	259	731312639	XP_010675679.1	256	1e-20	PREDICTED: uncharacterized protein LOC104891651 isoform X1 [Beta vulgaris subsp. vulgaris]>gi|870868996|gb|KMT19782.1| hypothetical protein BVRB_1g008370 [Beta vulgaris subsp. vulgaris]	--
Cluster-47345.102564	923.87	1213.06	1017	1707.81	798	550	2065.26	798.74	2396.2	1445.4	1108	298.86	583.67	1206.86	935.69	1617.01	691.41	939.95	231.53	1478.4	890	1524.6	789.67	1011.41	930.13	1187.64	1101.93	1253.24	523.61	794	2384.74	706.79	1755.77	2467	1096.93	935.27	1848.73	1064.44	1813.21	1392.4	1344.77	1269	1628	731310759	XP_010675021.1	1003	1.5e-106	PREDICTED: uncharacterized protein LOC104890983 isoform X2 [Beta vulgaris subsp. vulgaris]>gi|870869306|gb|KMT20051.1| hypothetical protein BVRB_1g000700 [Beta vulgaris subsp. vulgaris]
Cluster-47345.102565	44.97	146.96	89.44	213.23	30.95	13.95	869.88	56.06	661.64	112.61	18.11	11.41	133.78	80.65	184.21	163.41	6	38.12	24.12	331.17	126.57	323.25	17.51	37.88	214.08	109.22	58.09	58.36	3.9	13.42	222.44	25.6	134.72	186.83	8.29	18	79.56	83.17	126.15	65.88	72.58	22.24	1224	731312639	XP_010675679.1	229	6.5e-17	PREDICTED: uncharacterized protein LOC104891651 isoform X1 [Beta vulgaris subsp. vulgaris]>gi|870868996|gb|KMT19782.1| hypothetical protein BVRB_1g008370 [Beta vulgaris subsp. vulgaris]	--
Cluster-47345.218131	213	272	215	206	62	55	317	438	502	537	71	124	203	204	305	230	137	85	91	198	271	294	108	88	207	176	217	236	58	157	110	140	336	299	108	132	257	233	333	515	201	274	2152	731324224	XP_010672857.1	1215	5.3e-131	PREDICTED: uncharacterized protein LOC104889360 [Beta vulgaris subsp. vulgaris]>gi|870863902|gb|KMT15035.1| hypothetical protein BVRB_3g061590 [Beta vulgaris subsp. vulgaris]
Cluster-47345.177362	11.8	19.88	43.8	21.14	0	11.92	51.69	53.51	33.71	22.86	0	0	0	11.13	9.72	10.71	37.84	11.59	0	22.06	0	0	22.6	38.69	35.23	17.56	10.52	10.31	23.1	8.17	0	0	12.88	8.38	30.02	9.42	10.3	19.75	0	22.68	39.43	0	3296	731338561	XP_010680388.1	2394	1.6e-267	PREDICTED: dynamin-related protein 3B-like [Beta vulgaris subsp. vulgaris]>gi|870857760|gb|KMT09308.1| hypothetical protein BVRB_6g134060 [Beta vulgaris subsp. vulgaris]
Cluster-47345.177369	29.81	15.73	12.54	25.73	98.26	95.58	0.09	30.2	7.99	40.21	73.05	108.67	0.06	16.04	27.33	3.13	143.28	90.78	0.96	15.34	43.54	14.36	90.71	101.46	17.78	0	47.91	23.42	68.18	104.19	9.11	0.17	0.09	4.33	79.43	61.38	16.11	10.31	20.9	24.72	39.5	126.41	4232	764546311	XP_004293208.2	1215	1e-130	PREDICTED: uncharacterized protein LOC101306793 [Fragaria vesca subsp. vesca]
Cluster-47345.246582	1.36	0	0	0	0	0	69.56	0	0	0	0	0	0	77.68	0	6.02	0	0	18.44	63.1	0	0	0	0	91.82	64.15	0	0	6.01	1	77.36	214.86	0	13.1	0	0	13.52	4.07	0	0	0	0	1017	--	--	--	--	--	--
Cluster-47345.123175	401.41	397.43	212.66	254.68	384.83	731.64	313.84	657.71	302.97	587.71	624.51	737.69	374.2	323.47	438.59	331.14	696.63	767.46	238.77	367.77	290.57	396.92	485.39	474.21	621.14	684.46	920.82	803.36	1186.46	1246.7	340.48	595.89	505.54	434.21	982.47	760.64	302.13	397.47	417.14	356.66	693.57	989.72	2363	731354984	XP_010688896.1	560	5.2e-55	PREDICTED: uncharacterized protein LOC104902712 [Beta vulgaris subsp. vulgaris]>gi|870850353|gb|KMT02464.1| hypothetical protein BVRB_9g204120 [Beta vulgaris subsp. vulgaris]
Cluster-47345.256741	8	14	0	0	0	0	201	1	0	0	0	0	0	81	0	5	0	0	372.32	67	2	0	0	0	15	58	0	0	0	1	51	165	0	0	0	0	39.77	3	0	0	1	0	384	--	--	--	--	--	--
Cluster-47345.132092	18.79	0	193.22	239.83	172.11	92.02	0	0	513.58	134.98	83.34	0	201.96	197.45	217.34	145.89	273.54	197.34	0	0	118.06	0	177.59	84.5	286.63	0	113.78	0	270.01	0	239.28	0	0	219.75	60.33	0	0	0	0	0	309.55	148.99	5544	731336918	XP_010679514.1	6693	0	PREDICTED: uncharacterized protein LOC104894866 isoform X3 [Beta vulgaris subsp. vulgaris]>gi|870858219|gb|KMT09737.1| hypothetical protein BVRB_6g127200 [Beta vulgaris subsp. vulgaris]
Cluster-47345.24241	2.66	4.56	0	0	0	0	18.01	0	0	0	0	0	0	19.54	0	4.81	0	0	258.19	10	0	0	0	0	17.75	20.63	0	0	0	0	23	59.39	0	0	0	0	26.93	3.07	0	0	0	0	1962	--	--	--	--	--	--
Cluster-47345.97679	347	179	167	208	144	99	415	308	67	71	174	18	71	166	95	144	47	156	83	243	57	120	63	55	78	141	107	148	63	49	206	82	79	55	48	27	169	251	89	117	63	47	2184	870847521	KMS99868.1	452	1.6e-42	hypothetical protein BVRB_1g017200 [Beta vulgaris subsp. vulgaris]	--
Cluster-47345.97676	0	1.82	65.61	0	43.36	0	72.83	30.3	0	27.12	26.48	46.08	0	0	17.68	20.13	12.15	0	12.34	0	14.25	38.63	0	0	0	0	0	0	0	0	0	0	0	0	0	0	20.09	0	17.29	10.85	59.6	9.68	3077	112030956	ABH88068.1	1793	7.2e-198	photosystem II protein D1 [Phaseolus vulgaris]
Cluster-47345.273282	4.11	8	0	1	0	0	61.79	5	0	0	0	0	0	23	0	2	0	0	403.44	57	0	0	0	0	43.41	21	1	0	1	1	34	68	1	1	0	0	14	5	0	0	0	0	1977	219121598	XP_002181150.1	156	3.1e-08	predicted protein [Phaeodactylum tricornutum CCAP 1055/1]>gi|217407136|gb|EEC47073.1| predicted protein [Phaeodactylum tricornutum CCAP 1055/1]
Cluster-47345.175987	320.34	442.37	450.52	487.67	148.17	173.14	359.86	263.39	295.02	559.13	148.74	80.75	294.54	468.36	485.65	590.89	181.56	306.18	88.75	427.26	427.97	512.32	155.66	261.68	428.62	436.79	469	484.87	310.99	246.55	575.85	361.88	721.56	933.43	426.94	237.76	772.37	520.84	880.26	827.06	642.23	441.36	479	731373207	XP_010666578.1	720	3e-74	PREDICTED: xyloglucan 6-xylosyltransferase 2 [Beta vulgaris subsp. vulgaris]>gi|870842643|gb|KMS96012.1| hypothetical protein BVRB_003040 [Beta vulgaris subsp. vulgaris]
Cluster-47345.175985	1293.01	1690.32	1020.22	1159.94	424.79	528.57	1323.76	1242.15	867.04	1768.57	413.79	440.83	1309.51	1545.14	1740.11	1645.96	477.08	920.59	504.79	1947.27	1577.14	1800.71	500.38	776.79	1860.29	1838.34	1650.02	1740.55	942.3	756.67	1441.86	1981.82	2194.47	2509.07	1111.37	849.82	2648.27	2384.75	2274.68	2301.7	1541.75	1058.95	578	731373207	XP_010666578.1	742	1e-76	PREDICTED: xyloglucan 6-xylosyltransferase 2 [Beta vulgaris subsp. vulgaris]>gi|870842643|gb|KMS96012.1| hypothetical protein BVRB_003040 [Beta vulgaris subsp. vulgaris]
Cluster-47345.255093	4	0	0	0	0	0	46	0	0	0	0	0	0	0	0	0	0	0	92.2	10	0	0	0	0	27	6	2	0	0	0	0	0	0	0	0	0	15	28	0	1	0	0	2671	743814008	XP_011019630.1	323	1.8e-27	PREDICTED: ER membrane protein complex subunit 1-like [Populus euphratica]	--
Cluster-47345.255091	12	12	0	0	0	0	100	0	0	0	0	0	2	53	0	2	0	0	293.45	27	0	0	0	0	44	70	0	0	3	0	37.35	82	4	0	0	0	17	3	0	1	0	0	2980	224089040	XP_002308610.1	465	6.8e-44	hypothetical protein POPTR_0006s25700g [Populus trichocarpa]>gi|222854586|gb|EEE92133.1| hypothetical protein POPTR_0006s25700g [Populus trichocarpa]
Cluster-47345.23142	10.6	0	0	0	0	0	103.53	0	0	0	0	0	0	20.81	0	9.04	0	0	347.12	43.76	0	0	0	0	10.01	62.58	0	0	0	0	36.73	102.98	8	0	0	0	28.92	0	0	0	0	0	3922	729300401	XP_010558873.1	222	1.4e-15	PREDICTED: small RNA degrading nuclease 1-like [Tarenaya hassleriana]
Cluster-47345.172450	0.01	551.65	0	0	188.97	310.08	571.33	316.15	20.94	0.4	0	0.92	325.91	483.91	1.72	248.48	1.28	1.42	1.03	0	323.99	1.64	228.49	0	0	0.89	0	0.08	0	594.12	0.12	0.83	76.27	0	632.3	279.74	0	0	526.24	53.69	432.25	361.66	7048	731326516	XP_010674058.1	1007	2.3e-106	PREDICTED: uncharacterized protein LOC104890319 [Beta vulgaris subsp. vulgaris]>gi|870863051|gb|KMT14228.1| hypothetical protein BVRB_4g075870 [Beta vulgaris subsp. vulgaris]
Cluster-47345.149418	45.53	50.93	16.01	107.35	164.24	57.74	499.05	26.86	451.56	115.2	998.95	71.89	3.69	42.17	71.94	192.85	177.13	282.94	2.61	36.16	61.98	99.82	198.24	223.1	324.77	79.96	362.47	226.83	346.66	525.31	98.95	78.83	353.05	358.36	662.91	107.77	287.43	77.03	259.04	322.83	420.45	944.55	238	731329289	XP_010675510.1	309	6.7e-27	PREDICTED: early nodulin-like protein 2 [Beta vulgaris subsp. vulgaris]>gi|731368260|ref|XP_010696046.1| PREDICTED: early nodulin-like protein 2 [Beta vulgaris subsp. vulgaris]>gi|870861891|gb|KMT13150.1| hypothetical protein BVRB_4g086890 [Beta vulgaris subsp. vulgaris]
Cluster-47345.26089	8	26	0	0	0	0	190	2	0	0	0	0	2	99	0	3	0	0	718.73	94	0	0	0	0	47	40	0	0	1	3	81	96	2	5	0	0	27	2	0	0	0	0	1030	219118722	XP_002180128.1	399	1.1e-36	predicted protein [Phaeodactylum tricornutum CCAP 1055/1]>gi|217408385|gb|EEC48319.1| predicted protein [Phaeodactylum tricornutum CCAP 1055/1]
Cluster-47345.138821	4138.1	6971.33	5304.15	6027.5	2246.53	2997.33	12226.5	7501.2	12905.9	9362.75	8414.38	3575.93	5867.82	6125.21	8301.55	6241.15	4583.41	3629.08	3214.46	7703.29	7907.19	7927.36	3368.66	3400.1	11097.2	8238.39	6318.44	7490	3526.15	7214.2	8376.41	6390.24	7890.57	7889.14	5335.12	5045.37	7131.9	5466.86	7459.16	7653.41	7280.03	9122.57	715	731366792	XP_010695260.1	1098	6.5e-118	PREDICTED: alpha-1,4-glucan-protein synthase [UDP-forming] 2 [Beta vulgaris subsp. vulgaris]>gi|870844990|gb|KMS97832.1| hypothetical protein BVRB_5g123920 [Beta vulgaris subsp. vulgaris]
Cluster-47345.195025	26.28	16.97	0	4.49	12.73	10.25	30.89	10.69	19.91	0	32.78	10	0	0	19	8.55	29.29	23.93	0	0	11	0	1.86	0	0	5.01	17	10.76	8.56	0	14.31	0	0	22.03	31.29	0	0	0	17.47	0	30.4	53.09	1336	731324127	XP_010672801.1	1280	9.6e-139	PREDICTED: uncharacterized protein LOC104889304 [Beta vulgaris subsp. vulgaris]
Cluster-47345.223531	19.58	55.12	7.71	20.45	23.79	46.44	0	10.79	31.11	13.63	19.44	23.21	0	0	35.98	32.53	28.98	10.88	0	31.27	31.66	0	27.35	14.38	44.57	46.39	0	0.05	2.72	0	64.82	31.91	17.99	27.5	16.04	0	23.81	47.51	13.16	24.8	0	18.78	3649	731337465	XP_010679803.1	1599	2.7e-175	PREDICTED: protein GAMETE EXPRESSED 1 [Beta vulgaris subsp. vulgaris]>gi|870857955|gb|KMT09481.1| hypothetical protein BVRB_6g129520 [Beta vulgaris subsp. vulgaris]
Cluster-47345.223530	337	358	211	273	536	1126	1004	661	1431	884	1328	805	484	519	681	418	1141	989	232	400	653	452	864	929	463	710	508	481	562	531	250	449	530	432	894	712	240	161	446	268	709	969	845	731367923	XP_010695869.1	309	2.4e-26	PREDICTED: alpha-glucan water dikinase, chloroplastic isoform X2 [Beta vulgaris subsp. vulgaris]>gi|870844345|gb|KMS97339.1| hypothetical protein BVRB_6g155850 isoform A [Beta vulgaris subsp. vulgaris]
Cluster-47345.143151	2	4	9	28	73	96	2	17	8	23	83	84	7	3	11	12	148	132	0	0	8	25	92	77	0	2	20	6	41	50	0	0	3	1	57	59	2	3	8	3	51	94	410	731323534	XP_010672482.1	138	7.8e-07	PREDICTED: peptidyl-prolyl cis-trans isomerase A1 [Beta vulgaris subsp. vulgaris]>gi|870864446|gb|KMT15548.1| hypothetical protein BVRB_3g059000 [Beta vulgaris subsp. vulgaris]	--
Cluster-47345.155728	974.77	3176.28	634.83	891.15	178	9	3370.76	2420.44	2482.42	1855.37	23	37	1903.68	2549.46	1758.51	1667.42	24.55	57	528.31	2182.93	657.36	1220.06	44	44	3036.28	2885.37	768.22	891.79	35.44	47.88	2636.99	1085.4	1469.43	1697.24	54	41	1855.26	1301.23	1468.85	905.91	246	40	2857	731338904	XP_010680567.1	2760	5.0e-310	PREDICTED: TPR repeat-containing thioredoxin TTL4 [Beta vulgaris subsp. vulgaris]>gi|870857245|gb|KMT08805.1| hypothetical protein BVRB_6g135290 [Beta vulgaris subsp. vulgaris]
Cluster-47345.272917	5.66	1	0	0	0	0	33.82	0	0	0	0	0	0	0	0	0	0	0	61.19	4.3	0	0	0	0	19.35	3.49	0	0	0	0	0	0	0	0	0	0	21.5	19.98	0	0	0	0	2174	--	--	--	--	--	--
Cluster-47345.89910	324.72	358.1	351.53	363.16	501.64	527.8	747.16	138.06	533.78	482.01	1061.3	364.89	116.2	243.82	306.86	442.81	461.78	806.72	27.09	366.32	344.91	369.4	665.61	626.39	625.09	364.29	207.31	424.22	621.64	729.88	761.04	0	1189.72	1036.93	1302.38	782.78	519.71	369.75	1259.02	902.36	1283.83	1460.89	3233	731361827	XP_010692568.1	2457	7.7e-275	PREDICTED: pentatricopeptide repeat-containing protein At5g42310, mitochondrial [Beta vulgaris subsp. vulgaris]>gi|870847392|gb|KMS99764.1| hypothetical protein BVRB_1g021270 [Beta vulgaris subsp. vulgaris]
Cluster-47345.132240	154	0	225	143	621	1159	0	0	0	0	0	0	195	0	0	0	419	278	0	0	0	175	678	785	0	0	0	491	825	1427	39	0	212	155	802.4	895.09	0	0	179.68	246	758.05	1646	1623	731353621	XP_010688158.1	933	2e-98	PREDICTED: probable strigolactone esterase D14 [Beta vulgaris subsp. vulgaris]>gi|870850962|gb|KMT03028.1| hypothetical protein BVRB_8g195900 [Beta vulgaris subsp. vulgaris]
Cluster-47345.132241	300.53	215.08	359.01	295.34	510.72	782.61	111.37	378.32	195.17	498.49	480.64	833.14	207.48	271	691.29	313.94	892.11	681.99	118.85	236.31	408.44	458.72	671.39	699.8	130	178.14	225.72	261.66	302.44	261.76	137.17	165	215.84	241	367.81	342.89	124.67	116.45	235.41	271.75	411.85	604.95	915	731354452	XP_010688604.1	1030	6.4e-110	PREDICTED: uncharacterized protein LOC104902511 [Beta vulgaris subsp. vulgaris]>gi|870850441|gb|KMT02541.1| hypothetical protein BVRB_9g202280 [Beta vulgaris subsp. vulgaris]
Cluster-47345.178681	49.96	0	55.85	136.87	20.55	0	0	76.78	28.25	0	0	0	0	100.97	0	46.95	0	0	19.11	0	24.82	101.98	83.56	0	0	55.99	0	93.61	0	0	0	26.71	35.38	31.11	80	0	0	0	45.74	0	35.69	51.72	448	425872956	AFY06682.1	473	1.2e-45	homeobox-leucine zipper protein revoulta [Nicotiana tabacum]
Cluster-47345.17461	54.91	161.08	7	4	0	0	23.84	228.43	15	27	0	0	238.76	133.08	57.36	8	4	0	48	157.61	5	0	0	0	36	83.11	6	3	0	0	66.2	56.55	4	0	2	0	26.18	40	2	0	0	0	1462	731330252	XP_010676029.1	430	3.8e-40	PREDICTED: probable WRKY transcription factor 64 [Beta vulgaris subsp. vulgaris]	--
Cluster-47345.178684	22.8	90.22	72.2	0	0	0	0	97.67	0	80.11	0	0	54.14	39.79	39.51	46.3	51.28	17.07	0	22.68	35.37	0	0	71	80.7	0	68.29	61.48	0	0	66.77	0	27.5	14.61	0	0	18.69	0	0	32.51	79.31	0	450	425872956	AFY06682.1	473	1.2e-45	homeobox-leucine zipper protein revoulta [Nicotiana tabacum]
Cluster-47345.137964	149.55	207.66	432.3	407.64	1783.55	2238.35	161.9	709.33	315.32	1008.88	1872.95	2425.11	558.9	287.99	727.4	328.08	2667.97	2509.24	121.86	165.77	1217.92	648.55	2374.61	1844.74	60.56	99.38	507.21	557.96	2434.26	3826.85	55.67	42.88	323.16	370.82	2162.94	1920.8	64.1	65.8	564.6	342.34	1702.61	3594.35	491	731330571	XP_010676203.1	281	2.4e-23	PREDICTED: lipid transfer-like protein VAS [Beta vulgaris subsp. vulgaris]>gi|870861278|gb|KMT12573.1| hypothetical protein BVRB_5g098170 [Beta vulgaris subsp. vulgaris]	--
Cluster-47345.137960	3407.4	1902.32	1157.17	689.43	979.24	3058.67	468.23	1009.41	269.74	1165.15	811.32	1127.53	1243.32	1156.4	1207.72	1020.34	958.03	1629.7	890.8	2867.64	1139.8	952.25	954.7	1299.53	3375.05	1361.89	815.36	944.05	1504.19	1813.01	753.19	1013.79	628.91	981.41	2290.51	1953.22	1017.93	1036.72	752.55	492.57	1366.75	1637.68	393	731350490	XP_010686529.1	242	6.5e-19	PREDICTED: stem-specific protein TSJT1-like [Beta vulgaris subsp. vulgaris]>gi|870852348|gb|KMT04277.1| hypothetical protein BVRB_8g183530 [Beta vulgaris subsp. vulgaris]
Cluster-47345.137961	1261.2	1001.73	467	418	731	1643.44	207	439	155	693.43	553.14	586.28	370.01	652.07	622.01	523	653	987.12	336	1048	421.01	446	598.01	723	1202.01	464	483.47	502	751	1048.01	369.63	325	326	440	1175.08	1146	438	574.01	398	205	768.01	982.01	278	731350490	XP_010686529.1	411	1.2e-38	PREDICTED: stem-specific protein TSJT1-like [Beta vulgaris subsp. vulgaris]>gi|870852348|gb|KMT04277.1| hypothetical protein BVRB_8g183530 [Beta vulgaris subsp. vulgaris]
Cluster-47345.131532	842.52	1560.72	1029.28	1799.67	547.48	413.66	3166.09	1191.42	2679.44	1805.98	1368.85	222.38	964.62	1665.75	1579.89	1935.8	570.93	734.84	294.3	1844.97	1198.37	1572.94	474.22	649.38	2153.62	2176.12	1719.11	2364.58	749.3	966.09	3238.14	1055.91	2377.31	2846.91	1028.57	1200.32	2638.36	2602.05	2593.73	1878.58	1377.57	1158.69	594	685321828	XP_009150845.1	943	5.1e-100	PREDICTED: calcium-dependent protein kinase 6 [Brassica rapa]
Cluster-47345.82236	19	9	514	357	589	921	12	37	81	701	250	988	20	8	397	249	973	1118	12	15	969	1321	720	1150	17	7	252	296	370	791	14	10	166	358	796	595	16	9	329	167	902	884	1108	731362332	XP_010692836.1	1080	1.2e-115	PREDICTED: uncharacterized protein LOC104905882 [Beta vulgaris subsp. vulgaris]>gi|870847126|gb|KMS99561.1| hypothetical protein BVRB_1g022880 [Beta vulgaris subsp. vulgaris]
Cluster-47345.277241	9	27.75	0	0	0	0	269	3	0	0	1	0	1	46	1	21	0	0	1665	38	0	1	0	0	95	74	0	0	2	1	53	63	0	1	0	1	10	8	0	0	0	0	1014	567958429	ETK84018.1	262	8e-21	hypothetical protein L915_10959 [Phytophthora parasitica]
Cluster-47345.11742	6.42	0	0	0	0	0	129.49	0	0	0	0	0	0	11.31	0	0	0	0	245.04	38.33	0	0	0	0	73.91	0	0	0	0	0	13.84	10.49	0	0	0	0	31.88	22.56	0	0	0	0	2082	551676583	XP_005841045.1	1139	3.3e-122	hypothetical protein GUITHDRAFT_159167 [Guillardia theta CCMP2712]>gi|428185212|gb|EKX54065.1| hypothetical protein GUITHDRAFT_159167 [Guillardia theta CCMP2712]
Cluster-47345.100452	246	87	363	165	38	99	221	77	273	258	14	47	54	62	197	169	53	87	54	84	243	257	45	74	72	67	207	188	31	65	29	43	136	161	65	58	24	28	146	177	113	89	861	731327312	XP_010674459.1	183	9.9e-12	PREDICTED: transcription factor MYB86 [Beta vulgaris subsp. vulgaris]>gi|870862911|gb|KMT14099.1| hypothetical protein BVRB_4g079240 [Beta vulgaris subsp. vulgaris]	--
Cluster-47345.268706	171	217	390	307	23	57	543	138	317	349	151	7	247	171	503	248	2	34	56	705	273	706	12	12	259	71	238	152	49	33	521	101	399	148	44	52	284	182	163	144	84	26	1276	731321191	XP_010671217.1	583	6.1e-58	PREDICTED: ethylene-responsive transcription factor 1B [Beta vulgaris subsp. vulgaris]>gi|870865589|gb|KMT16639.1| hypothetical protein BVRB_3g049250 [Beta vulgaris subsp. vulgaris]
Cluster-47345.268701	8	7	0	0	0	0	48	1	1	0	0	0	0	19	0	4	0	0	408.95	36	1	0	0	0	35	26	0	0	3	0	29	43	0	2	0	0	11	3	0	0	0	0	1171	--	--	--	--	--
Cluster-47345.153735	0	0	95.98	96.33	0	285.72	0	0	0	96.38	0	68.86	0	0	370.82	0	84.08	96.43	0	88.39	0	189.51	141.52	89.6	0	0	0	0	0	0	0	0	0	0	192.73	0	0	0	0	0	207.17	192.68	7085	1924972	AAC49669.1	3144	0	polyribonucleotide phophorylase [Spinacia oleracea]
Cluster-47345.153736	127.17	97.5	127.55	138.29	291.96	282.91	43.68	121.36	75.57	212.58	349.25	210.88	64.39	111.73	91.05	100.31	463.51	355.4	33.4	58.81	121.16	117.63	352.05	458.54	48.97	83.98	112.81	90.66	284.65	455.95	92.42	19.68	118.24	137.76	538.08	508.43	39.13	45.5	244.94	136.01	481.17	784.82	2112	731376180	XP_010667483.1	2935	0	PREDICTED: polyribonucleotide nucleotidyltransferase 1, chloroplastic isoform X2 [Beta vulgaris subsp. vulgaris]
Cluster-47345.153733	335.9	279.54	65.36	107.72	524.41	599.27	144.2	494.23	149.43	382.09	545.41	589.82	253.02	284.39	3.25	248.71	845.39	606.81	14.16	181.39	304.76	77.27	582.1	601.11	141.58	263.09	296.98	226.08	566.31	700.99	201.39	127.56	233.36	240.42	604.32	690.18	152.65	88.07	344.49	267.56	494.74	920.61	7014	1924972	AAC49669.1	3144	0	polyribonucleotide phophorylase [Spinacia oleracea]
Cluster-47345.124268	155.46	93.35	0	0	0	60.99	88.39	114.92	0	53.17	0	64.25	3.51	80.72	76.3	28.99	26.6	0	87.42	139.2	87.06	72.4	40.78	0	115.41	189.95	3.98	16.73	40.74	0	0	183.82	96.08	0	17.13	0	108.64	49.64	46.12	17.81	0	22.49	2147	731313045	XP_010677583.1	2211	1.7e-246	PREDICTED: putative inactive cadmium/zinc-transporting ATPase HMA3 [Beta vulgaris subsp. vulgaris]
Cluster-47345.115185	602	653	642	513	792	361	289	725	394	954	372	315	709	697	478	642	1129	720	111	452	475	573	1042	1349	275	677	530	550	362	624	737	204	508	804	1146	1333	260	358	826	675	1097	1464	5081	731319831	XP_010670484.1	6228	0	PREDICTED: DNA-directed RNA polymerase V subunit 1 [Beta vulgaris subsp. vulgaris]
Cluster-47345.70153	16.85	0	60.63	0	0	86.14	21.49	0	0	17.75	26.73	0	21.1	0	11.57	21.62	104.96	48.41	0	19.41	42.52	16.57	58.86	0	0	0	32.3	0	0	42.75	14.94	0	0	0	0	0	0	0	0	0	15.6	33.65	1661	731337855	XP_010680012.1	1521	1.4e-166	PREDICTED: wall-associated receptor kinase 2-like [Beta vulgaris subsp. vulgaris]>gi|870858160|gb|KMT09686.1| hypothetical protein BVRB_6g131360 [Beta vulgaris subsp. vulgaris]
Cluster-47345.70150	9.07	0	2.17	111.1	122.1	73.64	9.19	17.74	61.8	15.95	0	40.62	20.47	15.44	21.74	39.65	241.49	157.52	9.25	43.11	54.82	119.44	118.23	210.62	22.67	5.78	71.43	54.81	54.55	61.03	42.2	10.24	83.41	27.25	154.15	128.7	18.43	6.27	48.06	0	174.37	135.15	2637	731337855	XP_010680012.1	2369	1e-264	PREDICTED: wall-associated receptor kinase 2-like [Beta vulgaris subsp. vulgaris]>gi|870858160|gb|KMT09686.1| hypothetical protein BVRB_6g131360 [Beta vulgaris subsp. vulgaris]
Cluster-47345.51238	42.23	17.35	165.13	7.86	17.01	36.42	1.17	12.62	70.49	377.64	15.17	50.23	5.89	3.83	259.33	145.04	80.24	36.01	2.24	0	163.98	110.71	63.05	94.48	13.22	4.42	141.13	234.12	36.77	86.3	0	6.04	35.59	56.23	49.4	27.99	0	6.77	128.24	66.94	25.78	76.63	1690	731325660	XP_010673629.1	1728	1.4e-190	PREDICTED: aldehyde dehydrogenase family 3 member F1-like [Beta vulgaris subsp. vulgaris]>gi|870863318|gb|KMT14482.1| hypothetical protein BVRB_4g072550 [Beta vulgaris subsp. vulgaris]
Cluster-47345.51239	0	0	45.26	99.48	21.7	0	0	0	8.79	12.7	0	0	0	0	22.88	0	12.56	0	0	0	0	22.35	0	0	0	0	39.96	24.19	0	15.42	0	0	9.24	10.76	9.62	0	0	0	46.49	9.72	42.19	22.87	1758	731325660	XP_010673629.1	1632	1.9e-179	PREDICTED: aldehyde dehydrogenase family 3 member F1-like [Beta vulgaris subsp. vulgaris]>gi|870863318|gb|KMT14482.1| hypothetical protein BVRB_4g072550 [Beta vulgaris subsp. vulgaris]
Cluster-47345.180565	188.04	75	137.02	91.03	167.08	360.05	48.01	47	80.97	151.03	327.07	175.07	13	80	196.47	186	170.08	521.28	33	103	109.57	159.01	136.93	277.6	61	136	302.65	336.09	426.03	507.51	52	84	240.89	222.02	511.85	339.75	61	45.01	138.02	163	344.08	484.97	382	731315724	XP_010692686.1	467	5.1e-45	PREDICTED: uncharacterized protein LOC104905758 [Beta vulgaris subsp. vulgaris]>gi|870867646|gb|KMT18515.1| hypothetical protein BVRB_2g026530 [Beta vulgaris subsp. vulgaris]
Cluster-47345.10891	29.63	10	0	0	0	0	225	1	1	0	0	0	0	58	2	4	0	0	604.46	68	1	0	1	1	95	61	1	0	2	0	38	121	2	4	0	0	42	40	0	0	0	0	1077	--	--	--	--	--
Cluster-47345.235917	73.27	156.57	76.84	57.97	81.5	91.91	41.53	166.34	25.72	65.7	9.32	59.06	0.84	128.56	129.07	102.68	71.68	37.97	31.59	9.02	76.49	72.6	146.66	129.1	6.84	123.22	9.37	25.07	43.76	39.32	103.24	0.91	63.89	56.73	66.83	74.19	47.26	0	52.75	54.52	5.21	0	3529	731329707	XP_010675739.1	1707	7.8e-188	PREDICTED: condensin complex subunit 2-like [Beta vulgaris subsp. vulgaris]>gi|870861495|gb|KMT12767.1| hypothetical protein BVRB_4g088610 [Beta vulgaris subsp. vulgaris]
Cluster-47345.184301	129.98	67.59	161.55	166.74	517.42	663.63	50.41	118.14	94.66	230.81	431.87	492.89	40.51	68.43	245.93	128.01	581.22	552.39	32.64	103.9	166.19	180.37	491.33	512.31	56.49	67.23	88.72	125.36	296.55	254.97	29.61	96.98	91.5	89.26	319.63	236.5	50.41	53.81	83.51	84.17	260.69	371.89	1181	731361407	XP_010692338.1	1422	2.9e-155	PREDICTED: protein-ribulosamine 3-kinase, chloroplastic [Beta vulgaris subsp. vulgaris]>gi|870847825|gb|KMT00173.1| hypothetical protein BVRB_1g019910 [Beta vulgaris subsp. vulgaris]
Cluster-47345.30675	27	0	0	1	0	0	234.77	1	0	0	0	0	0	0	0	2	0	0	221.46	10	0	0	0	0	30.89	4	2	1	0	0	0	4	0	0	0	0	22.86	30	0	0	0	0	345	--	--	--	--	--
Cluster-47345.25418	13.9	22.2	0	0	0	0	372.14	0	0	0	0	0	0	97	2	0	0	0	663.91	71.93	0	0	0	0	33.11	58.73	0	0	4	0	123.4	150.23	0	0	0	0	30.86	0	0	0	0	0	2166	326491853	BAJ98151.1	1785	4.3e-197	predicted protein [Hordeum vulgare subsp. vulgare]
Cluster-71047.0	29.24	23	0	0	0	0	23	29	0	0	0	0	18.44	20	0	0	0	0	13	13	1	0	0	0	7	14.19	0	0	0	0	22	12	2	1	0	0	17	55	0	0	0	0	976	731364198	XP_010693842.1	558	3.7e-55	PREDICTED: protein YLS3 isoform X1 [Beta vulgaris subsp. vulgaris]>gi|870846206|gb|KMS98801.1| hypothetical protein BVRB_3g068760 [Beta vulgaris subsp. vulgaris]
Cluster-47345.67567	24.83	0	0	8.41	16.22	27.59	22.99	111.83	18.73	53.58	1.94	0	194.6	14	108.06	23.27	29.92	5.58	18.14	87.75	63.57	28.53	0	23.92	103.33	63.43	32.54	0	3.81	0.72	26.57	73.09	29.89	15.69	31.4	20.91	32.81	13.09	13.5	5.5	38.88	14.35	3721	731348450	XP_010685492.1	1721	1.9e-189	PREDICTED: uncharacterized protein LOC104899898 [Beta vulgaris subsp. vulgaris]>gi|870853114|gb|KMT04995.1| hypothetical protein BVRB_7g171570 isoform A [Beta vulgaris subsp. vulgaris]
Cluster-47345.79946	16.36	12.69	0	0	40.25	110.45	31.02	41.24	0	17.86	14.08	0	25.99	28.58	58.31	11.38	24.89	0	0	18.85	0	21.74	12.7	0	81.19	20.94	0	26.82	9.95	19.57	0	17.83	0	0	0	27.55	13.61	7.75	14.87	10.95	0	22.16	8527	731315278	XP_010690685.1	3546	0	PREDICTED: AP3-complex subunit beta-A isoform X1 [Beta vulgaris subsp. vulgaris]>gi|870867461|gb|KMT18330.1| hypothetical protein BVRB_2g024870 [Beta vulgaris subsp. vulgaris]
Cluster-47345.208805	216	143	7	21	8	3	136	329	47	54	5	5	94	86	19	15	5	3	119	137	20	8	14	4	254	279	70	57	7	10	535	116	11	53	11	14	125	190	19	13	8	2	937	--	--	--	--	--	--
Cluster-47345.274827	0	0	0	0	0	0	20.33	0	0	0	0	0	0	15.85	0	0	0	0	0	0	0	0	0	0	55.25	59	0	0	0	0	11.62	53.06	0	0	0	0	5.71	0	0	0	0	0	2046	--	--	--	--	--	--
Cluster-47345.274824	14.68	12.31	0	0	0	0	272.24	68.13	1	0	2	0	4	39.65	1	6	0	0	393.24	46.33	0	0	0	0	73.46	39	1	0	1.46	0	39.77	105.25	1	2	0	0	33.13	21.16	0	0	0	0	685	195657545	ACG48240.1	519	8.6e-51	transcription factor BTF3 [Zea mays]
Cluster-47345.146709	76.48	66.86	74.03	111.18	203.9	338.97	67.26	78.35	72.61	138.95	216.81	261.02	43.62	65.97	111.03	98.13	362.33	284.76	25.62	63.94	89.56	111.16	282.55	318.44	59.85	79.39	107.04	91.81	116.6	187.09	46.86	37.65	70.23	93.54	205.85	183.35	55.16	37.75	106.2	82.7	185.26	276.13	470	731339808	XP_010681056.1	769	6e-80	PREDICTED: S-adenosylmethionine carrier 1, chloroplastic/mitochondrial [Beta vulgaris subsp. vulgaris]>gi|870857054|gb|KMT08630.1| hypothetical protein BVRB_6g139070 [Beta vulgaris subsp. vulgaris]
Cluster-47345.28975	0	0	0	0	0	0	77.37	0	0	0	0	0	0	0	0	0	0	0	39.45	14.88	0	0	0	0	5.66	0	0	0	0	0	0	0	0	0	0	0	28.65	25.77	0	0	0	0	3049	612397326	XP_007514183.1	180	7.8e-11	predicted protein [Bathycoccus prasinos]>gi|412989029|emb|CCO15620.1| predicted protein [Bathycoccus prasinos]	--
Cluster-47345.28971	7	11.43	0	0	0	0	155.74	1	0	0	0	0	0	68.12	0	0	0	0	545.77	71.41	0	0	0	0	76.36	48.88	0	0	0	0	38.68	114.54	0	0	0	0	33.65	19.95	0	0	0	0	4250	--	--	--	--	--	--
Cluster-47345.28979	0	0	0	0	0	0	47.98	0	0	0	0	0	7	59.37	0	12.25	0	0	251.13	63.23	0	0	0	0	57.31	59.13	0	0	8.15	0	98.85	286.65	0	0	0	0	11.05	0	0	0	0	0	3067	612397326	XP_007514183.1	180	7.9e-11	predicted protein [Bathycoccus prasinos]>gi|412989029|emb|CCO15620.1| predicted protein [Bathycoccus prasinos]	--
Cluster-47345.231293	88.52	61.36	15.24	3.22	2.59	0	7.44	90.98	0	39.9	0	2.73	76.31	44.12	34.02	9.29	0	0	34.91	21.35	12.39	6.78	3.2	0	6.27	32.02	0	0	0	0	10.56	32.51	0	3.85	0	5.23	12.74	6.28	3.57	7.62	0	0	4428	731334891	XP_010678451.1	2407	6.6e-269	PREDICTED: probable serine/threonine-protein kinase At1g54610 [Beta vulgaris subsp. vulgaris]>gi|870859300|gb|KMT10756.1| hypothetical protein BVRB_5g114140 [Beta vulgaris subsp. vulgaris]
Cluster-47345.19551	49.58	8.67	64.42	27.53	0	8.68	0	11.13	4.73	38.14	21.87	0	3.76	8.5	7.32	25.41	0	2.04	9.52	0	29.43	27.31	0	0	4.96	0	10.01	3.15	0	0	0	10.51	26.51	10.28	0	1.41	11.93	5.57	4.37	12.17	21.05	0	1192	731344859	XP_010683630.1	1059	3.6e-113	PREDICTED: IAA-amino acid hydrolase ILR1-like 3 [Beta vulgaris subsp. vulgaris]>gi|870854942|gb|KMT06690.1| hypothetical protein BVRB_7g158530 [Beta vulgaris subsp. vulgaris]
Cluster-47345.34360	38.41	2.65	0	0	0	0	7.56	0	0	0	0	0	0	0	0	0	0	0	87.43	34.65	0	0	0	0	33.05	0	0	0	0	0	0	0	0	0	0	0	17.57	30.41	0	0	0	0	2069	326492149	BAJ98299.1	1172	5e-126	predicted protein [Hordeum vulgare subsp. vulgare]
Cluster-47345.34362	8.9	9.55	1	0	0	0	97.15	1	3.93	0	0	0	1	32.51	0	3.99	0	0	286.29	30.29	0	0	0	1	34.98	24.29	0	0	0	0	41.26	68.98	1	3	0	0	14.4	1	0	0	0	0	546	870754542	KMS64783.1	160	2.9e-09	hypothetical protein BVRB_042710 [Beta vulgaris subsp. vulgaris]
Cluster-47345.279778	14	1.89	0	0	0	0	84.34	1	0	0	0	0	0	1.91	0	0	0	0	386.2	26	0	0	0	0	38.08	17	0	0	0	0	2	0	0	0	0	0	28.14	75.79	0	0	0	0	1564	546327010	XP_005719127.1	706	4.1e-72	unnamed protein product [Chondrus crispus]>gi|507115786|emb|CDF39216.1| unnamed protein product [Chondrus crispus]
Cluster-47345.80907	0	0	2.34	0	16	17.09	0	0	0.11	33.53	0	17.26	0	0	0	0	64.33	34.31	4.87	0	39.2	0	41.47	8.11	0	0	11.35	3	0	5.69	0	0	0	0	0	0	0	0	2.18	0	19.47	31	3165	870846621	KMS99147.1	1878	1e-207	hypothetical protein BVRB_2g047450 [Beta vulgaris subsp. vulgaris]	--
Cluster-47345.161677	225.84	226.11	0	0.16	0	186.05	38.07	229.43	22.24	107.31	20.4	187.68	214.62	257.88	152.56	53.5	79.71	0	132.03	167.25	166.95	107.84	0	46.23	0	310.77	99.03	123.56	102.66	63.76	73.56	66.39	116.49	0	127.26	19.26	318.54	165.85	17.53	40.73	6.41	98.66	4371	731364643	XP_010694087.1	3627	0	PREDICTED: putative pre-mRNA-splicing factor ATP-dependent RNA helicase DHX16 isoform X3 [Beta vulgaris subsp. vulgaris]>gi|731364645|ref|XP_010694088.1| PREDICTED: putative pre-mRNA-splicing factor ATP-dependent RNA helicase DHX16 isoform X3 [Beta vulgaris subsp. vulgaris]
Cluster-47345.71044	2970.58	1417.1	975.55	349.18	319.29	352.76	293.46	1485.23	147.3	568.64	4.85	365.29	1334.06	690.22	444.36	282.96	497.25	179.67	483.22	1243.04	571.42	411.41	614.63	443.38	135.14	578.44	243.78	216.03	56.04	125.03	177.85	311.52	116.68	313.78	156.33	283.39	92.57	302.54	398.88	345.29	215.43	136.17	1902	731324576	XP_010673043.1	2435	1.6e-272	PREDICTED: probable auxin efflux carrier component 1b [Beta vulgaris subsp. vulgaris]>gi|870864066|gb|KMT15199.1| hypothetical protein BVRB_3g063100 [Beta vulgaris subsp. vulgaris]
Cluster-47345.271612	0	28.99	0	0	0	0	2.98	0	4	0	0	0	1	50.42	0	15	0	0	580.93	26.5	0	0	0	1	79.86	29.68	1	0	19.28	0	97.24	152.46	2	5.3	0	0	19.02	0	0	0	0	0	2816	--	--	--	--	--	--
Cluster-47345.248716	99.22	108.35	8.98	2	0	0	475.3	57.05	15.62	1.82	0	0	1.02	75.85	1	16.17	0	0	996	164.68	4.05	2	0	0	121.61	91.74	4	0	4.66	3	77.42	149.38	2	4.08	0	0	110.41	95.86	0	0	0	0	504	195610502	ACG27081.1	660	2.8e-67	40S ribosomal protein S4 [Zea mays]
Cluster-47345.207703	0	0	1	10.23	187.08	286.5	0	0	0	1.7	134.11	140.8	0	3	8.35	1.42	177.53	182.63	0	1	7.7	21.96	216.41	148.96	0	0	5.61	0	150.61	69.93	0	1.45	4	1.2	117.88	66.51	0	0	0	3	189.99	130.07	1982	--	--	--	--	--	--
Cluster-47345.271615	13	0	0	1	0	0	15.5	0	4	0	0	0	1	33.7	0	6	0	0	311.53	0	0	0	0	0	46.67	17.64	0	0	9	0	98	40.08	0	0	0	1	57	6	0	0	0	0	2481	--	--	--	--	--	--
Cluster-104438.0	39	25	1	0	0	0	411	12	2	0	0	0	1	62	2	4	0	0	168.8	65	0	0	0	1	27	42	0	0	3	0	38	151	3	5	0	0	41	22	0	0	0	0	2359	159474418	XP_001695322.1	208	3.4e-14	cation antiporter [Chlamydomonas reinhardtii]>gi|158275805|gb|EDP01580.1| cation antiporter, partial [Chlamydomonas reinhardtii]
Cluster-47345.109722	0	0	0	0	0	0.03	0	0	0	52.06	0.01	60	51.86	110	43.14	0.02	0.04	0.02	0	37.3	5.82	0	0.05	0.02	0	55.28	0.03	0.01	0.01	0.01	0	62.29	0	0	0	0.01	0	49	0	73	0.01	0.01	966	731343086	XP_010682716.1	312	1.2e-26	PREDICTED: putative mediator of RNA polymerase II transcription subunit 29 [Beta vulgaris subsp. vulgaris]>gi|870855700|gb|KMT07416.1| hypothetical protein BVRB_6g150410 [Beta vulgaris subsp. vulgaris]
Cluster-47345.212305	79.16	90.64	255.1	107.31	113.38	194.29	29.82	58.97	81	205.59	134.97	119.36	57.44	88.45	43.61	359.19	10.9	187.27	0	45.88	299.19	351.54	93.92	200.89	71.25	42.03	186.19	204.18	77.6	280.8	49	24.39	402.65	444.69	372.33	263.34	51.5	48.16	149.16	285.86	58.64	226.04	2389	731335761	XP_010678886.1	1106	2.6e-118	PREDICTED: uncharacterized protein LOC104894363 [Beta vulgaris subsp. vulgaris]>gi|870859254|gb|KMT10718.1| hypothetical protein BVRB_5g118260 [Beta vulgaris subsp. vulgaris]
Cluster-47345.70585	16.32	24.61	5.41	0	9.78	22.84	25.45	8.9	0	0.86	23.66	0	0	0	0	8.99	13.99	0	0	30.33	19.16	7.97	15.03	32.89	34.19	17.38	41.68	15.63	0	0	17.54	10.83	23.4	17.09	15.03	14.51	0	0	0	0	6.92	21.59	3604	731353091	XP_010687879.1	1997	1.9e-221	PREDICTED: putative chloride channel-like protein CLC-g isoform X1 [Beta vulgaris subsp. vulgaris]>gi|870850690|gb|KMT02756.1| hypothetical protein BVRB_8g193430 [Beta vulgaris subsp. vulgaris]
Cluster-47345.258959	0	0	0	1	2	0	9.13	4	2.57	2	0	1	0	2	0	0	0	0	0	5	1	2	0	0	0	4	4	1	0	0	9.85	0	26	17.8	0	0	40.82	15	33.66	0	5.64	0	1395	--	--	--	--	--	--
Cluster-47345.49885	24.32	86.35	29.53	67	0	0	39.7	0	63	0	0	0	37.47	36.49	0	0	63.91	0	0	0	35.36	0	0	0	68.1	0	15.08	0	0	28	57.24	0	0	0	61	40	60	0	0	0	0	0	7057	332322110	CCA66009.1	1443	6.4e-157	hypothetical protein [Beta vulgaris subsp. vulgaris]	--
Cluster-47345.123011	65.22	72.68	36.62	36.64	0	0	11.75	14.7	36.64	20.84	0.01	11.78	27.07	13.08	55.32	24.93	0.04	15.38	0	16.34	24.7	48.73	0.08	26.55	40	97.42	33.64	28.95	14.13	0.03	23.43	38.73	33.16	33.47	36.59	0	0	32.63	4.64	12.69	0	6.2	886	731354798	XP_010688792.1	134	4.9e-06	PREDICTED: membrane-associated progesterone-binding protein 4 [Beta vulgaris subsp. vulgaris]>gi|870850589|gb|KMT02689.1| hypothetical protein BVRB_9g203660 [Beta vulgaris subsp. vulgaris]
Cluster-47345.123015	83.43	135.26	75.65	91.29	75.67	34.38	506.57	121.12	199.57	128.58	66.43	25.37	51.63	130.26	71.47	87.53	35.7	51.84	31.95	129.43	89.5	89.83	42.36	71.8	372.7	171.91	174.06	165.5	53.66	96.22	338.05	122.88	324.25	353.28	102.62	102.7	648.71	270.24	395.11	296.96	241.73	124.37	369	731354436	XP_010688595.1	265	1.3e-21	PREDICTED: ras-related protein RABA5a [Beta vulgaris subsp. vulgaris]>gi|870850436|gb|KMT02536.1| hypothetical protein BVRB_9g202230 [Beta vulgaris subsp. vulgaris]
Cluster-47345.58637	35.95	0	12.45	0	0	0	28.4	0	0	0	0	0	14.61	0	0	0	0	0	21.65	42	0	0	21.58	0	9.32	43.89	0	16	15.49	0	0	19.68	10.4	0	49.54	48.8	0	28.69	0	15	0	36.07	4536	731336611	XP_010679354.1	2628	1.6e-294	PREDICTED: BRCT domain-containing protein At4g02110 isoform X1 [Beta vulgaris subsp. vulgaris]
Cluster-47345.207917	0	31.42	0	44.4	30.9	44.91	180.88	0	99.54	35.17	20.48	18.43	101.5	44.02	0	64.01	33.86	47.86	19.77	98.58	34.32	12.55	12.04	0	152.3	155.61	83.45	0	44.29	8.65	32.82	128.12	6.77	13.52	20.97	7.97	119.27	163.7	0	0	0	67.29	2050	470105481	XP_004289112.1	215	4.6e-15	PREDICTED: uncharacterized protein LOC101305311 isoform X2 [Fragaria vesca subsp. vesca]>gi|764512445|ref|XP_011462625.1| PREDICTED: uncharacterized protein LOC101305311 isoform X2 [Fragaria vesca subsp. vesca]	--
Cluster-47345.245150	9.3	23.64	0	0	0	0	11.51	10.49	12	3.78	0	0	3.52	12.4	0	0	0	0	21.11	8.04	0	0	0	0	8.91	17.73	0	0	0	0	25.61	7.97	0	0	0	1	29.41	26.88	0	0	1.88	0	1717	731337445	XP_010679792.1	796	1.6e-82	PREDICTED: peroxidase 72-like [Beta vulgaris subsp. vulgaris]>gi|870857946|gb|KMT09472.1| hypothetical protein BVRB_6g129440 [Beta vulgaris subsp. vulgaris]
Cluster-47345.90961	34.84	25.95	15.23	50.96	78.8	0	54.86	0	227.14	121.31	124.48	0	11.69	48.93	39.55	94.76	85.91	11.21	0	0	30.44	18.94	93.97	32.45	0	0	102.65	85.14	10.72	83.85	80.49	0	36.1	90.75	190.19	136.92	4	25.48	90.18	67.8	139.96	207.26	2441	731344025	XP_010683190.1	1623	3e-178	PREDICTED: interaptin-like [Beta vulgaris subsp. vulgaris]>gi|870855335|gb|KMT07068.1| hypothetical protein BVRB_6g153950 [Beta vulgaris subsp. vulgaris]
Cluster-47345.229565	0	0	0	0	73.87	0	0	0	0	72.79	0	0	0	0	0	0	0	60.56	0	0	0	73.93	212.6	68.75	0	0	68	0	0	67.31	0	0	0	0	0	289.24	0	0	42	0	0	0	1058	--	--	--	--	--
Cluster-47345.183542	0	5.89	0	1.05	0	0	0	6.18	2.3	0	0	0	9.63	0	0	0	0	9.62	1.9	0.04	0	0	0	0	0	0	14.26	0	12.04	0	0	0	1.62	9	0	0	0	10.38	53.14	19.9	9.37	0	3145	731375460	XP_010667261.1	624	2.6e-62	PREDICTED: uncharacterized protein LOC104884323 [Beta vulgaris subsp. vulgaris]>gi|870841968|gb|KMS95504.1| hypothetical protein BVRB_007650 [Beta vulgaris subsp. vulgaris]
Cluster-47345.145101	2.56	0	0	8.56	5.79	31.33	0	0	0	12.72	27.08	79.47	0	0	4.39	1.49	53.61	61.94	0	0	0	1.74	65.79	15.26	0	0	10.21	0	2.02	2.4	0.39	0	0.32	0.37	4.99	3.38	0	0	0	0	19.33	1.17	236	464595	Q02980.1	198	4.9e-14	RecName: Full=Ribulose bisphosphate carboxylase small chain, chloroplastic; Short=RuBisCO small subunit; Flags: Precursor [Malus sp.]>gi|19581|emb|CAA46475.1| ribulose bisphosphate carboxylase [Malus sp.]
Cluster-47345.145100	379.89	191.13	618.95	947.05	3957.79	7395.28	222.82	225.04	571.31	1078.36	4408.97	3679.08	52.55	151.44	1012.81	821.8	3659.42	5594.04	34.82	145.41	782.86	1033.78	3559.31	3903.09	264.23	343.99	1561.96	1050.93	3083.63	4074.37	284.64	192.94	941.13	755.31	4710.7	2732.15	216.45	189.95	905.87	665	3637.19	5217.06	298	720025287	XP_010263896.1	516	8.3e-51	PREDICTED: fructose-bisphosphate aldolase 1, chloroplastic [Nelumbo nucifera]
Cluster-47345.145103	4850.88	4087.99	2898.39	3143.91	2119	3769.69	5291.9	2977.98	3208.81	3209.98	1979.82	1600.97	3210.81	3240	3257.9	3425.75	1672.09	2670.95	1636	5329.91	2990.38	4055.99	2151.85	2175	5270.05	4439.97	4463.86	4920.97	1878	2412	4278.98	5694.65	3827.01	4219.78	2215.99	2352.99	4303.97	5018.98	3784.95	5040.94	2968	2692	1360	--	--	--	--	--
Cluster-47345.145102	78.7	36	337.42	508.56	2577.12	3957.74	6	60.94	200.08	530.03	1451.35	2484.08	10	11	584.18	345.89	2469.44	2724.84	2	16	615.34	749.15	1873.26	3202.13	24.99	14.81	585.24	478.85	1357.49	1853.76	25	11	241.37	193.4	1583.89	1600.61	18.03	16.03	304.25	154.02	1298.58	1918.66	323	691189065	AIR75142.1	353	7.2e-32	chloroplast ribulose-1,5-bisphosphate carboxylase/oxygenase small subunit, partial [Chenopodium album]	--
Cluster-47345.145105	2497.51	1746.67	2339.81	1750.8	1272.23	1610.25	2315.75	1228.4	1976.14	1503.43	1361.82	730.9	1254.67	1613.37	1949.23	2007.18	1028.61	1530.52	514.96	2809.41	1625.22	2275.8	1047.48	1465.73	2498.94	2225.91	2282.04	3036.99	1279.8	1526.63	2222.53	1659.36	2246.31	2845.88	1372.86	1700.7	2087.12	2663.45	2611.08	3094.87	2081.13	1817.99	328	763795623	KJB62619.1	219	2.5e-16	hypothetical protein B456_009G426400 [Gossypium raimondii]
Cluster-47345.145104	225.12	240.29	142.74	160.43	149.74	192.37	307.44	167.25	177.8	196.16	98.84	98.37	139.01	143.14	163.96	171.96	96.67	189.16	72.33	201.94	133.26	263.11	173.51	126.63	245.12	242.2	258.91	306.9	87.61	156.05	201.88	255.55	183.26	207.34	126.06	128.37	307.69	409.07	230.59	234.49	141.32	162.38	216	734432978	KHN46541.1	158	1.9e-09	Protein translation factor SUI1 like 1 [Glycine soja]
Cluster-47345.145106	2790.59	2533.51	2507.49	1942.32	1599.02	1933.09	3168.29	1574.31	2085.99	1950.53	1486.11	1181.21	1557.36	2100.47	2213.26	2300.02	1180.65	1848.67	1235.63	3573.93	1851.77	2752.31	1772.84	1648	3353.5	2762.12	3025.08	2922.74	1128.27	1631.09	2160.63	3390.89	2556.98	2984.47	1550.79	1073.55	2797.75	2528.79	2517.93	3231	2150.71	1942.69	333	734432978	KHN46541.1	389	4.9e-36	Protein translation factor SUI1 like 1 [Glycine soja]
Cluster-47345.257437	68.1	17	0	0	0	0	402.73	3.02	5	0	0	0	1	73	5	8	0	0	1150.91	64	0	0	0	1	172.9	99.96	2	1	0	0	54	170	2	4	0	2	97.13	47.96	0	0	0	0	2656	326518664	BAJ92493.1	442	2.8e-41	predicted protein [Hordeum vulgare subsp. vulgare]
Cluster-47345.16306	12.37	0	0	0	0	0	104.13	0	0	0	0	0	0	0	0	0	0	0	283.29	14.14	0	0	0	0	38.76	23.57	3	0	0	0	0	2.06	0	0	0	0	20.78	26.4	0	1	0	0	1199	299115365	CBN74194.1	206	3e-14	conserved unknown protein [Ectocarpus siliculosus]
Cluster-47345.43881	13	23	0	0	0	0	154	2	0	0	0	0	4	36	0	4	0	0	468	34	0	0	0	1	38	30	0	0	3	1	38	74	0	4	0	1	17	7	0	0	0	0	415	326487602	BAK05473.1	186	2.1e-12	predicted protein [Hordeum vulgare subsp. vulgare]	--
Cluster-47345.266594	7.75	31	0	0	0	0	122.44	7	0	0	0	0	1.21	74.86	0	6	0	0	347.61	55.12	0	0	2	0	113.96	81.16	2	0	0	0	124.32	131.93	0	5.57	0	1	3.76	7.95	0	0	0	0	5646	734434313	KHN47341.1	2096	9.7e-233	ABC transporter C family member 2 [Glycine soja]
Cluster-47345.266593	22.53	0	0	0	0	0	199.24	0	0	0	0	0	0	0	0	0	0	0	420.77	59.4	0	0	0	2	71.15	15.83	0	0	0	0	33.68	0	0	0	0	0	74.35	69.97	0	0	0	0	5050	734434313	KHN47341.1	2096	8.7e-233	ABC transporter C family member 2 [Glycine soja]
Cluster-47345.225190	14.41	3.16	0	10.62	0	21.6	9.24	8.76	0	10.16	3.67	25.45	0	8.03	8.49	0	12.34	8.1	6.28	7.98	0	7.6	3.98	18.31	0	0	8.71	7.17	56.06	102.59	8.91	0	19.34	15.85	42.58	46.75	4.86	4.27	4.27	0	20.46	71.2	1875	729460242	XP_010525326.1	1263	1.3e-136	PREDICTED: cycloeucalenol cycloisomerase [Tarenaya hassleriana]
Cluster-47345.165738	434.07	215.72	667.67	447.84	817.92	930.22	52.94	102.29	103	534.5	758.47	268.26	90	193.64	439.17	532.17	602	1019.43	75	235.32	472.86	554.43	532.19	785.65	41.33	130	207.13	289	329.48	426.4	86.5	72.49	258.6	272.91	524.99	443.67	81	108.14	405.31	285	789.96	929	1155	731319837	XP_010670487.1	1507	3.9e-165	PREDICTED: uncharacterized protein LOC104887533 [Beta vulgaris subsp. vulgaris]>gi|870866091|gb|KMT17110.1| hypothetical protein BVRB_2g041640 [Beta vulgaris subsp. vulgaris]
Cluster-47345.86477	251.68	164.77	238.91	269.26	410.69	364.55	112.5	178.12	242.43	386.33	459.72	248.7	107.24	169.09	306.37	174.36	540.09	555.22	37.53	104.47	232.52	238.88	364.36	491.74	98.26	112.01	246.41	195.46	417.07	478.18	81.74	73.2	216.18	218.66	636.9	649.81	96.11	90.92	256.77	310.78	690.9	852.69	2792	731345670	XP_010684042.1	1813	3.1e-200	PREDICTED: histidine--tRNA ligase, cytoplasmic [Beta vulgaris subsp. vulgaris]>gi|870854454|gb|KMT06223.1| hypothetical protein BVRB_7g161530 [Beta vulgaris subsp. vulgaris]
Cluster-47345.37776	50.47	1.61	0	0	0	0	85.66	0	0	0	0	0	0	0	0	0	0	0	487.64	12.98	0	0	0	0	52.53	17.2	4.56	1	0	0	0	0	0	1.37	0	0	58.2	60.15	0	0	0	0	1282	--	--	--	--	--	--
Cluster-47345.10149	6.86	5	0	1	0	0	81	0	0	0	0	0	0	37	0	3	0	0	499.45	50	0	0	0	0	5.33	15	1	0	0	0	29.88	70	2	0	0	0	17	7	0	0	0	0	1287	219129720	XP_002185030.1	744	1.3e-76	predicted protein [Phaeodactylum tricornutum CCAP 1055/1]>gi|217403525|gb|EEC43477.1| predicted protein [Phaeodactylum tricornutum CCAP 1055/1]
Cluster-47345.127544	0	45.65	40.63	56.75	114.56	84.81	5.55	1.39	17.43	0	0	67	0	0	0	0	0	127.77	0	30.37	14.04	95.99	98.05	232.38	18.59	0	75.53	16.37	18.04	36.18	0	13.96	22.41	9.14	26.52	105.77	71	0	49.24	51.15	30.6	28.43	3942	731346490	XP_010684483.1	3636	0	PREDICTED: pentatricopeptide repeat-containing protein At3g57430, chloroplastic [Beta vulgaris subsp. vulgaris]>gi|870854142|gb|KMT05947.1| hypothetical protein BVRB_7g164370 [Beta vulgaris subsp. vulgaris]
Cluster-47345.127547	183.55	59.35	174.91	115	455.46	493.01	94.68	181.92	109.57	328	505	312.1	69.61	139.7	275	208	789	654.87	22.51	51.21	201.92	143.91	535.85	489.14	31.52	63.09	162.16	158.23	527.94	595.74	85	17.96	128.6	170.27	715.52	650.97	0	56.6	180.6	153.72	608.91	1132.37	3828	731346490	XP_010684483.1	3636	0	PREDICTED: pentatricopeptide repeat-containing protein At3g57430, chloroplastic [Beta vulgaris subsp. vulgaris]>gi|870854142|gb|KMT05947.1| hypothetical protein BVRB_7g164370 [Beta vulgaris subsp. vulgaris]
Cluster-47345.127549	12.85	19.44	32.07	36.09	0	24.61	11.83	26.37	26.91	12.57	15.17	0	21.42	0	77.52	4.87	12.62	80.74	0	3.68	0	0	26.57	2.12	0.3	18.69	9.32	0	3.42	7.6	0	4.69	14.46	7.84	17.39	34.75	8.06	39.6	36.57	19.65	37.25	13.28	2469	731332824	XP_010677412.1	159	1.7e-08	PREDICTED: CSC1-like protein At1g32090 [Beta vulgaris subsp. vulgaris]>gi|870860042|gb|KMT11405.1| hypothetical protein BVRB_5g107330 [Beta vulgaris subsp. vulgaris]
Cluster-47345.202625	178.62	161.14	49.94	45.86	47.76	113.36	100.87	214.09	40.06	43.24	11.47	24.32	116.33	153.05	47.11	62.62	20.57	67.77	160.48	318.71	61.09	41.32	19.66	27.94	155.59	97.35	36.23	29.05	21.84	25.18	140.84	197.66	26.55	40.67	46.87	10.31	329.47	383.57	29.88	35.95	41.66	24.62	325	731333231	XP_010677621.1	201	3e-14	PREDICTED: universal stress protein A-like protein isoform X1 [Beta vulgaris subsp. vulgaris]>gi|870860259|gb|KMT11622.1| hypothetical protein BVRB_5g109360 [Beta vulgaris subsp. vulgaris]
Cluster-47345.32855	45	7.26	0	0	0	0	109.93	1	0	0	0	0	0	0.97	0	0	0	0	300.92	25.26	0	0	0	0	29.56	8.55	1	0	1	0	2.8	0	1	0	0	0	40.99	17.24	0	1	0	0	1168	595793595	XP_007200546.1	194	7.1e-13	hypothetical protein PRUPE_ppa011715mg [Prunus persica]>gi|462395946|gb|EMJ01745.1| hypothetical protein PRUPE_ppa011715mg [Prunus persica]
Cluster-47345.30812	7.82	4.97	0	0	0	0	71.68	1	4	0	0	0	2	12.83	2	4.82	0	0	121.16	23.02	0	0	0	0	16.65	11.15	1	0	0	0	18.75	22.15	1	0	0	0	21.6	29.98	0	0	0	0	332	761964301	KIY96651.1	184	2.9e-12	40S ribosomal protein S25-3 [Monoraphidium neglectum]
Cluster-47345.55602	0	0	29.03	0	92.01	0	6.77	0	19.35	13.08	131.69	0	0	5.17	0	0	130.09	15.33	0	0	0	0.35	21.46	45.04	0	14.28	30.51	40.33	73.55	91.1	18.07	0	12.2	49.25	60.17	80.71	13	9.7	26.93	0	130.28	196.86	1283	731347481	XP_010685008.1	1132	1.3e-121	PREDICTED: uncharacterized protein LOC104899508 [Beta vulgaris subsp. vulgaris]>gi|870853751|gb|KMT05618.1| hypothetical protein BVRB_7g167590 [Beta vulgaris subsp. vulgaris]
Cluster-47345.177457	138.35	137.08	131.88	114.48	479.29	703.39	49.27	71.93	80.35	215.6	536.64	484.8	85.74	39.12	139	147.9	590.6	716.91	61.18	122.27	160.33	148.65	457.5	494.21	29.56	139.68	124.08	112.68	236.64	403.05	67.46	170.24	123.21	184.44	388.07	365.91	95.72	115.22	176.44	166.72	426.05	565.17	2158	731332925	XP_010677467.1	1070	3.5e-114	PREDICTED: protein LOW PSII ACCUMULATION 3, chloroplastic isoform X2 [Beta vulgaris subsp. vulgaris]
Cluster-47345.114208	309.96	215.27	251.94	281.56	165.49	155.98	84.79	145.38	229.18	292.36	317.19	139.25	185.15	0	283.87	203.11	203.02	233.59	32.21	67.1	164.69	191.36	205.52	340.68	234.55	338.1	432.67	304.68	400.8	470.34	365.35	154.71	167.35	440.17	310.21	478.9	244.67	328.76	497.57	476.32	617.36	520.16	2854	731324508	XP_010673006.1	1171	8.9e-126	PREDICTED: nucleolar protein 10 [Beta vulgaris subsp. vulgaris]>gi|870864031|gb|KMT15164.1| hypothetical protein BVRB_3g062780 [Beta vulgaris subsp. vulgaris]
Cluster-47345.183690	425	831	79	44	31	68	178	566	78	83	6	45	1350	831	91	99	48	27	266	1056	165	180	69	66	264	837	104	94	24	19	229	2016	81	82	13	16	218	203	142	15	32	15	269	--	--	--	--	--	--
Cluster-47345.203710	0	0	78.24	51.16	124.92	12.89	102.39	5.48	216.92	75	355.98	42.08	1.9	8.62	69.56	58.94	164.32	121.85	0	55.98	129.97	0	99.42	124.49	47.47	209.62	206.27	8.09	74.94	125.78	341.21	52.67	133.16	98.26	439.4	369.82	0	15.5	298.11	0	227.21	339.67	4946	731338120	XP_010680156.1	3224	0	PREDICTED: protein FAR-RED ELONGATED HYPOCOTYL 3 isoform X1 [Beta vulgaris subsp. vulgaris]
Cluster-47345.102875	31.41	26.57	33.54	37.88	63.51	61.43	106.35	19.63	117.76	51.54	67.58	38.27	0	1.35	29.43	18.59	85.98	57.73	0	22.79	24.18	24.05	54.13	42.31	5.95	1.09	12.35	24.79	37.03	51.07	17.04	0.13	20.79	11.87	56.03	36.32	4.09	2.17	16.07	48.78	83.03	55.72	999	731342964	XP_010682655.1	739	3.9e-76	PREDICTED: uncharacterized protein LOC104897471 [Beta vulgaris subsp. vulgaris]>gi|731342966|ref|XP_010682656.1| PREDICTED: uncharacterized protein LOC104897471 [Beta vulgaris subsp. vulgaris]>gi|731342968|ref|XP_010682657.1| PREDICTED: uncharacterized protein LOC104897471 [Beta vulgaris subsp. vulgaris]
Cluster-47345.102871	0	0	97.7	90.1	141.49	0	0	0	83.91	81.43	80.39	86.94	0	0	108.21	119.68	0	72.06	17.17	0	0	71.2	55.15	125.64	0	0	0	138.26	109.36	63.06	0	32.16	0	0	93.28	0	0	0	0	96.7	39.37	260.87	5876	731342964	XP_010682655.1	624	4.9e-62	PREDICTED: uncharacterized protein LOC104897471 [Beta vulgaris subsp. vulgaris]>gi|731342966|ref|XP_010682656.1| PREDICTED: uncharacterized protein LOC104897471 [Beta vulgaris subsp. vulgaris]>gi|731342968|ref|XP_010682657.1| PREDICTED: uncharacterized protein LOC104897471 [Beta vulgaris subsp. vulgaris]
Cluster-47345.95505	36.85	14.3	4.26	18.79	14.53	11.05	56.69	29.78	37.97	24.71	0.24	21.82	32.01	24.93	0	16.01	7.75	0	6.89	28.11	18.56	18.42	6.29	15.93	47.76	36.26	55.09	23	0	25.04	64.9	17.93	46.19	34.93	48.21	26.44	30.16	0.02	55.18	24.39	0	5.14	3839	731315908	XP_010693426.1	1592	1.8e-174	PREDICTED: uncharacterized protein LOC104906379 [Beta vulgaris subsp. vulgaris]>gi|870867717|gb|KMT18586.1| hypothetical protein BVRB_2g027180 [Beta vulgaris subsp. vulgaris]
Cluster-47345.136995	314.91	182.3	195.76	88.04	107.87	43.62	795.2	581.46	751.56	320.52	202.45	150.32	371.84	146.23	184.21	116.02	115.93	39.81	171.47	377.29	275.47	112.88	153.22	103.07	476.3	660.96	199.63	142.74	39.85	118.13	366.53	183.43	187.81	212.07	53.14	41.29	305.55	342.86	96.06	319.85	40.92	45.51	2141	731332433	XP_010677203.1	454	9.3e-43	PREDICTED: BOI-related E3 ubiquitin-protein ligase 1-like [Beta vulgaris subsp. vulgaris]>gi|870860380|gb|KMT11727.1| hypothetical protein BVRB_5g105630 [Beta vulgaris subsp. vulgaris]
Cluster-47345.122248	42	7	166	115	59	66	4	21	25	121	36	30	11	4	94	45	27	58	6	7	277	94	64	44	17	14	80	76	42	72	9	4	13	18	52	35	9	12	29	36	36	41	348	--	--	--	--	--	--
Cluster-47345.122240	2951	3969	1538	5097	1079	834	536	1205	404	1828	189	419	1107	986	2161	2448	584	926	968	2286	2454	4189	845	773	1333	1090	1833	1949	365	526	2490	443	2239	2914	405	422	2212	2257	1871	1555	952	584	3412	731310982	XP_010684433.1	2813	0	PREDICTED: serine/threonine-protein kinase-like protein CCR4 [Beta vulgaris subsp. vulgaris]
Cluster-47345.69811	4.33	36.86	8.07	8.54	6.39	0	40.88	8.21	31.29	15.79	0	1.99	14.87	27.74	3.43	8.54	0	6.06	4.93	33.54	2.16	9.5	9.08	0	107.53	77.84	49.1	6.25	16.73	6.78	125.93	29.85	79.06	40.49	18.42	11.27	144.04	75.75	44.29	46.46	20.85	19.38	2861	731316063	XP_010694055.1	2027	4.9e-225	PREDICTED: protein COBRA-like [Beta vulgaris subsp. vulgaris]
Cluster-47345.69813	0	3.92	4.28	0	0	0	0	1.9	9.57	8.8	0	0	2.09	17.39	0	0	10.55	0	0	12.08	0	0	0	0	15.77	7.33	7.67	10.61	0	0	76.87	6.24	39.79	15.91	17.81	0	66.08	80.47	41.74	23.41	0	67.19	1710	731316063	XP_010694055.1	1684	1.7e-185	PREDICTED: protein COBRA-like [Beta vulgaris subsp. vulgaris]
Cluster-47345.125756	93.05	86.67	85.53	74.79	179.77	485.89	47.96	158.39	62.59	150	202.13	334.34	61.83	80.16	159.82	92.99	393.65	278.2	26.98	72.58	119.04	160.31	276.08	241.89	78.32	94.85	85.67	121.41	186.26	276.96	82.01	55.61	84.39	90.17	282.05	184.42	45.7	45.64	65.65	110.88	219.44	425.47	925	731355347	XP_010689095.1	552	1.7e-54	PREDICTED: ruBisCO large subunit-binding protein subunit alpha [Beta vulgaris subsp. vulgaris]>gi|870850176|gb|KMT02306.1| hypothetical protein BVRB_9g205310 [Beta vulgaris subsp. vulgaris]
Cluster-47345.125750	118.6	128.72	73.72	110.57	287.19	542.58	85.73	226.86	92.82	233.1	276.22	606.1	98.71	99.24	192.35	118.61	566.9	353.99	59.62	108.63	215.16	182.22	462.38	366.38	114.46	138.56	144.12	133.26	252.45	415.54	70.37	80.04	91.28	98.21	365.52	302.12	69.04	83.43	141.51	121.85	257.29	501.23	306	731355347	XP_010689095.1	453	1.7e-43	PREDICTED: ruBisCO large subunit-binding protein subunit alpha [Beta vulgaris subsp. vulgaris]>gi|870850176|gb|KMT02306.1| hypothetical protein BVRB_9g205310 [Beta vulgaris subsp. vulgaris]
Cluster-47345.45421	58	1	0	0	0	0	180.22	1	0	0	0	0	0	0	0	0	0	0	608.48	35	0	0	0	0	76	7	1	0	0	0	0	5	0	0	0	0	25	68	0	0	0	1	475	32400971	AAP80691.1	411	2e-38	ubiquitin-conjugating enzyme [Griffithsia japonica]
Cluster-47345.178500	240.27	199	191	178	229.92	256.96	197.71	156.11	181	300.95	292.1	122.29	112	225	241.12	256	368.52	301.07	31.29	176.77	196.13	199.16	277.74	314.54	103	127.18	163.31	171.27	155.34	296	157	76	202.99	251.47	345.17	298.81	130.4	120.24	347.3	266.49	400.37	618.57	1254	62750823	CAC80138.1	1957	2.8e-217	DNA-dependent RNA polymerase [Spinacia oleracea]
Cluster-47345.282818	1.8	7	0	0	0	0	113	5	0	0	0	0	0	42	0	3	0	0	214.43	54	0	4	0	0	43.5	38.73	0	0	4.17	0	65	65.5	0	3	0	0	34.26	6	0	0	0	0	1393	546303155	XP_005711938.1	509	2.5e-49	Nucleotide-binding protein [Chondrus crispus]>gi|507108275|emb|CDF32273.1| Nucleotide-binding protein [Chondrus crispus]
Cluster-47345.225603	2.67	0	0	0	0	0	0	0	16.75	0	0	14.91	0	17.63	24.66	15.73	52.74	0	0	0	35.64	0	36.83	0	47.43	0	23.39	0	27.9	0	31.69	0	0	0	70.37	0.04	0	41.09	1.64	120.39	38.61	73.67	4213	731360960	XP_010692100.1	3379	0	PREDICTED: uncharacterized protein LOC104905308 [Beta vulgaris subsp. vulgaris]>gi|731360962|ref|XP_010692101.1| PREDICTED: uncharacterized protein LOC104905308 [Beta vulgaris subsp. vulgaris]>gi|870847630|gb|KMS99977.1| hypothetical protein BVRB_1g018180 [Beta vulgaris subsp. vulgaris]
Cluster-47345.265103	13	41	0	1	0	0	578	11	0	0	1	0	2	94	0	6	0	0	731	147	0	1	0	0	101	105	0	0	1	1	127	229	0	9	1	1	74	20	0	0	0	0	4048	694450917	XP_009350748.1	4005	0	PREDICTED: DNA-directed RNA polymerase I subunit RPA2-like [Pyrus x bretschneideri]
Cluster-47345.165243	62.86	88.29	66.1	43.12	66.38	21.76	218.89	103.29	116.14	120.5	126.52	78.75	17.46	83.11	105.53	113	62.44	76.58	4.65	26.6	65.73	83.21	68.46	144.93	387.02	312.78	327.7	394.32	345.38	550.03	383.71	105.25	140.51	240.52	407.82	438.11	310.7	463.88	232.12	175.38	353.38	359.38	1887	731357937	XP_010690477.1	906	3.2e-95	PREDICTED: uncharacterized protein LOC104904006 [Beta vulgaris subsp. vulgaris]>gi|870849216|gb|KMT01479.1| hypothetical protein BVRB_9g214860 [Beta vulgaris subsp. vulgaris]
Cluster-47345.165245	0	0	10.23	0	33.91	0	61.25	0	8.22	25.07	0	0	0	0	0	0	0	27.77	17.5	28.18	0	0	13.69	24.71	30.87	121.84	70.01	21.29	65.31	126.33	105.12	53.89	79.39	114.09	128.65	58.46	122.13	106.13	45.35	59.55	65.74	127.42	2935	731357937	XP_010690477.1	1035	5.4e-110	PREDICTED: uncharacterized protein LOC104904006 [Beta vulgaris subsp. vulgaris]>gi|870849216|gb|KMT01479.1| hypothetical protein BVRB_9g214860 [Beta vulgaris subsp. vulgaris]
Cluster-47345.165246	225.9	207.82	312.96	234.1	310.44	361.72	716.3	440.23	597.06	597.06	1003.84	271.58	230.26	263.04	309.96	411.85	548.83	591	78.14	240.58	242.46	269.96	334.64	472.53	1613.1	1421.32	1563.63	1627.86	1593.23	2384.15	1873.9	906.7	1163.88	1572.27	1920.18	1570.97	1112.38	1096.63	1084.21	764.09	1333.88	1647.54	2653	731357937	XP_010690477.1	1397	5.2e-152	PREDICTED: uncharacterized protein LOC104904006 [Beta vulgaris subsp. vulgaris]>gi|870849216|gb|KMT01479.1| hypothetical protein BVRB_9g214860 [Beta vulgaris subsp. vulgaris]
Cluster-47345.165247	46.56	34.79	18.7	13.85	28.27	112.98	132.44	98.39	58.32	75.7	22.14	154.16	69.31	68.16	59.49	38.5	103.93	106.86	59.71	146.26	77.37	72.87	79.56	41.63	638.12	618.07	218.1	172.18	186.7	248.5	89.11	477.75	100.91	168.6	134.35	38.78	444.69	190.35	0	99.98	108	153.59	1398	731357937	XP_010690477.1	761	1.5e-78	PREDICTED: uncharacterized protein LOC104904006 [Beta vulgaris subsp. vulgaris]>gi|870849216|gb|KMT01479.1| hypothetical protein BVRB_9g214860 [Beta vulgaris subsp. vulgaris]
Cluster-47345.143605	36.34	38.71	23.31	67.6	87.88	19.32	352.66	29.77	236.92	93.94	479.02	48.93	3.71	11.54	20.08	72.18	119.77	211.97	4.39	14.23	41.16	55.73	143.68	57.85	126.2	63.98	170.38	128.68	193.13	267.48	87.34	34	154.89	101.51	297.9	71.03	169.35	75.72	169.72	116.69	176.7	425.18	275	--	--	--	--	--	--
Cluster-47345.3147	202	76.33	26	17	7	13	8	39	2.02	4.32	0	21	67	43	23	9	32	6	29	153.7	49.36	14	25	13	38	35	22	3	3	6	42	41.36	6	9	8	14	96.41	112.1	24	5	33.12	4	2024	731353190	XP_010687931.1	1338	2.7e-145	PREDICTED: putative UDP-sugar transporter DDB_G0278631 [Beta vulgaris subsp. vulgaris]>gi|870850739|gb|KMT02805.1| hypothetical protein BVRB_8g193880 [Beta vulgaris subsp. vulgaris]
Cluster-47345.103156	588.7	443.75	823.99	2430.99	503.34	719.79	105	213.03	459.27	1859.06	67	343	212.76	138.87	1125.04	807.09	829.91	1257.74	167	375.85	1972.72	3000.46	697.38	789.19	37.92	64	1329.7	2165.41	335.13	735.3	86	8	1125.8	973.85	504.27	417.05	449.06	74.99	774.34	244.77	523.68	498.09	1260	731325809	XP_010673702.1	1063	1.3e-113	PREDICTED: glucan endo-1,3-beta-glucosidase-like [Beta vulgaris subsp. vulgaris]>gi|870863393|gb|KMT14557.1| hypothetical protein BVRB_4g073270 [Beta vulgaris subsp. vulgaris]
Cluster-47345.88190	0	2	1	8	248.4	278.73	0	6	7	13.28	278.09	726.59	0	0	7	0	617.02	385.2	0	2	6	8	408.93	197.43	0	0	2.25	5	147.15	199.49	0	2.59	0	0	96.88	67.06	0	0	1	1	116.09	69.29	1265	--	--	--	--	--
Cluster-47345.25012	85.55	0	0	0	0	0	367.11	0	0	0	0	0	0	0	0	0	0	0	2604.98	65.87	0	0	0	0	26.56	18.13	0	0	2.03	0	0	3	0	0	0	0	39.24	79.37	3	0	0	0	696	--	--	--	--	--	--
Cluster-47345.174398	69.11	586.6	64.7	454.53	199.09	132.06	3040.89	623.54	3226.46	732.19	507.52	153.31	344.57	543.93	474.04	673.46	208.76	429.16	82.83	702.79	302.94	678.33	182.93	213.6	1673.95	695.04	328.14	244.55	86.59	74.82	995.52	438.28	1038.2	558.25	338.95	109.98	653.12	305.01	648.45	206.57	212.4	129.6	434	226510654	ACO59903.1	760	6.2e-79	4,5-DOPA dioxygenase extradiol [Suaeda salsa]
Cluster-47345.25017	9	24.49	2	0	0	0	114.7	4	0	0	0	0	2	38.06	1	2	0	0	315.19	64	0	0	0	0	34.73	39.34	1	0	0.5	0	63	104.77	0	6.32	0	0	23.08	5	0	0	0	0	865	--	--	--	--	--	--
Cluster-47345.144924	8.99	2.11	12.25	45.95	803.93	2188.61	0	48.36	44.81	89.49	643.87	1946.37	4.99	0	61.85	58.75	873.07	1390.12	1	0	90.12	236.27	948.2	779.24	1	0	319.57	128.2	650.67	969.37	1.99	19.3	79.49	63.66	880.7	637.77	7.29	2.12	31.07	21.82	734.18	1150.8	231	--	--	--	--	--	--
Cluster-47345.144923	0.95	0	1.41	12.43	296.57	263.71	0	6.69	5.98	17.74	150.02	235.45	0.95	0	7.97	25.76	266.97	325.46	0	0	15.78	57.18	204.55	417.19	0	0	62.87	49.46	236.9	491.19	0	6.85	16.43	21.38	535.31	179.3	0	0	8.53	8.6	179.58	593.1	205	478694386	AGJ50622.1	352	5.9e-32	chlorophyll a/b binding protein [Salicornia brachiata]
Cluster-47345.134929	130	68	96	67	95	82	276	105	258	277	204	89	79	124	89	130	99	194	37	76	66	72	84	84	28	114	114	150	81	119	89	34	183	168	241	182	83	82	334	196	246	188	2225	731343773	XP_010683058.1	137	5.5e-06	PREDICTED: uncharacterized protein At5g65660 [Beta vulgaris subsp. vulgaris]>gi|870855224|gb|KMT06957.1| hypothetical protein BVRB_6g152920 [Beta vulgaris subsp. vulgaris]
Cluster-47345.146159	1089.35	1098.15	572.23	909.77	683.41	859.87	1558.79	673.81	992.67	885.53	518.36	372.12	457.91	882.71	846.77	978.18	519.2	878.02	339.2	1167.87	689.15	1151.25	812.68	649.31	1193.88	992.12	1414.74	1461.1	425.61	619.72	1049.61	1160.28	1036.05	1155.07	603.76	352.62	1323.37	1218.96	1192.07	1360.23	861.68	809.39	328	734432978	KHN46541.1	221	1.5e-16	Protein translation factor SUI1 like 1 [Glycine soja]
Cluster-47345.146150	142.15	94.97	21.96	59.71	25.24	20.45	20.01	235.15	34.36	333.96	15.8	21.4	44.24	74.36	158.73	113.87	6.78	15.58	6.66	25.67	135.55	191.02	23.99	29.75	40.64	42.16	43.92	51.94	4.08	2.86	14.5	37.52	37.55	23.47	5.81	3.09	11.93	1.53	24.26	29.74	1.37	1.93	211	--	--	--	--	--	--
Cluster-47345.164384	330.02	270.18	333.18	311.13	649.97	994.36	89.17	232.16	143.84	236.12	485.2	568.24	194	205.58	201.26	309.18	655.07	723.84	86.56	291.17	327.94	355.7	561.65	822.02	156	266.71	288.49	324.98	537.02	731.58	146.39	154.23	232.6	289.84	785.46	617.56	152.9	166.34	270.8	268.08	487.93	931.55	2424	731347316	XP_010684925.1	1831	2.2e-202	PREDICTED: uncharacterized protein LOC104899430 isoform X1 [Beta vulgaris subsp. vulgaris]>gi|731347318|ref|XP_010684926.1| PREDICTED: uncharacterized protein LOC104899430 isoform X1 [Beta vulgaris subsp. vulgaris]>gi|731347320|ref|XP_010684927.1| PREDICTED: uncharacterized protein LOC104899430 isoform X1 [Beta vulgaris subsp. vulgaris]>gi|870853837|gb|KMT05689.1| hypothetical protein BVRB_7g1669…
Cluster-47345.54055	2	0	2	1	0	4	16	7	15	6	1	1	4.6	22	8	1	0	3	7	23	4	1	1	1	16	27	22.09	0	0	0	83	22	23	3	4	2	48.56	46	22	3	2	5	515	731331680	XP_010676788.1	265	1.8e-21	PREDICTED: pyruvate decarboxylase 2 [Beta vulgaris subsp. vulgaris]>gi|870861064|gb|KMT12372.1| hypothetical protein BVRB_5g103060 [Beta vulgaris subsp. vulgaris]
Cluster-47345.190641	47.43	98.52	56.48	40.85	0	26.7	70.99	146.58	1.29	75.79	18.5	0.22	132.71	78.84	38.89	53.22	0	11.24	24.01	73.88	60.98	35.22	24.74	0	54.23	90.64	39.4	31.15	0	27.98	49.05	64.93	32.5	53.37	0	14.44	66.88	88.07	23.62	36.72	0	25.35	2776	--	--	--	--	--	--
Cluster-47345.45992	10.82	34.13	2	0	0	0	109.1	0	1	0	0	0	4.84	32.59	0	2.47	0	1	374.01	62.12	0	0	0	0	33.81	84.58	0	1	2.72	0	20.64	110.59	4.57	10.68	0	0	30.92	0	0	0	0	0	1541	--	--	--	--	--	--
Cluster-47345.157414	1621	1285	3205.82	2549.12	1115.22	871	832.02	1505.51	1540.46	3400.72	882.17	572	1066.64	1291.12	1954.05	2739.99	1046.11	1288.08	330.28	890	2405.89	3374.2	1010.98	1600.35	1343.04	1404	1767.79	2355.63	896.93	1836.78	1476.53	672	1975	3110.83	1591.72	1777.62	910	1119	2915.91	3160.48	2091.32	2715.24	3326	731329487	XP_010675616.1	2850	0	PREDICTED: uncharacterized protein LOC104891607 isoform X1 [Beta vulgaris subsp. vulgaris]>gi|870861766|gb|KMT13036.1| hypothetical protein BVRB_4g087500 [Beta vulgaris subsp. vulgaris]
Cluster-47345.157419	541.21	2475.28	466.84	319.76	22.72	15.98	171.81	5517.32	73.33	437.22	0	32.13	9331.76	1142.99	269.45	195.02	8.87	31.47	450.43	3528.2	587.56	985.84	13.85	49.82	242.6	150.29	18.79	34.87	6.84	7.37	121.18	356.5	51.45	8.36	1.92	0	187.85	408.35	36.24	56.52	0	0	572	870869831	KMT20576.1	242	9.4e-19	hypothetical protein BVRB_1g005580 [Beta vulgaris subsp. vulgaris]	--
Cluster-47345.149593	333.39	231.43	258.9	123.68	100.01	272.63	179.36	204.05	106.61	134.65	104.06	117.53	170.98	254.63	347.8	244.5	150.55	233.12	182.58	294.26	323.39	208.78	189.98	170.84	240.94	255.65	244.63	330.54	138.33	133.44	136.08	176.19	118.75	159.19	139.25	111.96	110.2	142.31	95.87	44.7	135.52	78.25	1779	731316238	XP_010694750.1	251	2.7e-19	PREDICTED: agamous-like MADS-box protein AGL15 isoform X1 [Beta vulgaris subsp. vulgaris]>gi|870867902|gb|KMT18771.1| hypothetical protein BVRB_2g028880 isoform B [Beta vulgaris subsp. vulgaris]
Cluster-47345.29063	60.43	0	0	0	0	0	49.34	7.6	0	0	0	0	0	0	0	0	0	0	115.34	4.14	0	0	0	0	33.32	0	0	0	0	0	0	0	0	0	0	0	17.49	28.95	0	0	0	0	2315	302762420	XP_002964632.1	673	4e-68	hypothetical protein SELMODRAFT_142613 [Selaginella moellendorffii]>gi|300168361|gb|EFJ34965.1| hypothetical protein SELMODRAFT_142613 [Selaginella moellendorffii]
Cluster-47345.168714	1565	1342	1586	1980	4114	2839	1677	971	1757	1806	4583	1485	913	1022	1205	1653	4257	3783	230	1331	1472	1437	3197	4541	1908	1395	1894	1593	4018	3872	1949	604	1496	2745	5289	4665	1131	1205	2306	2005	4523	6496	3391	731336523	XP_010679307.1	4657	0	PREDICTED: uncharacterized protein LOC104894714 isoform X1 [Beta vulgaris subsp. vulgaris]
Cluster-47345.86121	13.83	21.44	0	3.79	0	9.66	24.06	19.15	28.66	0	2.22	6.68	61.02	26.43	2.68	5.06	0	0	28.99	21.36	4.74	0	4.62	4.41	16.42	12.22	7.63	0	0	0	24.29	19.94	0	0	0	3.08	0	12.17	0	0	3.02	7.35	1839	731328284	XP_010674962.1	140	2e-06	PREDICTED: FRIGIDA-like protein 3 [Beta vulgaris subsp. vulgaris]	--
Cluster-47345.86129	19	63	6	16	2	2	127	62	82	33	12	1	33	57	15	22	0	3	8	35	5	10	6	1	89	62	23	15	0	3	71	36	22	11	6	1	45	46	22	10	8	3	508	--	--	--	--	--	--
Cluster-103178.0	61.03	14.25	3	2	0	0	183.44	24.97	1.01	0	0	0	0	31.51	1	5.97	0	0	721.97	42.29	0	0	0	0	49.46	34.43	0	0	0.96	0	43.92	60.74	1.01	8	0	0	34.15	21.01	0	0	0	0	284	326512730	BAK03272.1	226	3.3e-17	predicted protein [Hordeum vulgare subsp. vulgare]
Cluster-47345.138049	1488.93	806.62	560.31	840.73	124.36	197.46	904.76	271.55	1283.99	1939.19	217.07	59.63	147.59	390.41	688.21	718.94	25.21	47.13	102.2	80.42	541.44	517.16	59.55	28.08	397.99	336.61	692.82	425.93	31.91	80.65	497.3	283.79	409.05	347.16	19.17	12.93	388.45	432.69	568.41	527.9	114.79	41.91	233	731366517	XP_010695115.1	264	1.1e-21	PREDICTED: putative lipid-binding protein AIR1B [Beta vulgaris subsp. vulgaris]>gi|870845017|gb|KMS97849.1| hypothetical protein BVRB_5g122790 [Beta vulgaris subsp. vulgaris]	--
Cluster-47345.224944	73.79	166.29	47.43	25.71	93.72	86.4	65.08	419.52	120.73	212.46	13.09	144.58	276.88	163.73	90.67	92.79	273.94	34.36	82.34	54.78	119.84	105.93	241.62	203.11	51.93	92.54	4.83	0	10.81	25.23	17.11	22.42	10.07	0	39.3	52.73	4.64	0	16.57	17.59	50.75	13.76	4896	731369893	XP_010665559.1	4589	0	PREDICTED: abnormal spindle-like microcephaly-associated protein homolog [Beta vulgaris subsp. vulgaris]>gi|870843596|gb|KMS96741.1| hypothetical protein BVRB_8g200460 isoform A [Beta vulgaris subsp. vulgaris]
Cluster-47345.138045	678.69	649.87	165.99	109.28	222.51	421.24	180.47	553.28	69.8	175.19	210.98	351.4	595.41	665.16	146.79	135.81	330.43	343.57	345.57	625.69	131.83	116.6	385.64	270.06	363.81	605.75	137.62	104.4	255.35	253.92	276.94	723.24	108.69	132.02	369.76	219.89	363.13	242.63	125.88	83.44	226.27	341.31	1202	731329259	XP_010675495.1	985	1.4e-104	PREDICTED: uncharacterized protein LOC104891491 isoform X2 [Beta vulgaris subsp. vulgaris]
Cluster-47345.138042	0	18.28	12.89	0	8.08	0	16.27	0	8.6	0	3.9	49.08	0	0	0	0	67.96	76.47	1.56	33.91	0	19.42	0	0	21.55	0	11.18	0	80.19	0	10.48	0	0	0	78.98	61.01	0	0.17	34.71	0	16.28	0.5	5352	731329259	XP_010675495.1	942	6e-99	PREDICTED: uncharacterized protein LOC104891491 isoform X2 [Beta vulgaris subsp. vulgaris]
Cluster-47345.197964	28.09	28.62	65.83	0	39.85	0	0	80.17	0	50.99	44.01	0	107.3	72.28	66.07	0	17.24	43.62	0	98.51	38.16	0	50.93	35.11	28.03	0	28.9	0	11.4	64.65	0	0	0	0.55	34.62	46.96	7.38	59.66	71.51	0	0	60.25	3905	731364674	XP_010694102.1	2765	1.8e-310	PREDICTED: uncharacterized protein LOC104906957 [Beta vulgaris subsp. vulgaris]>gi|731364676|ref|XP_010694103.1| PREDICTED: uncharacterized protein LOC104906957 [Beta vulgaris subsp. vulgaris]>gi|731364678|ref|XP_010694104.1| PREDICTED: uncharacterized protein LOC104906957 [Beta vulgaris subsp. vulgaris]>gi|870846014|gb|KMS98642.1| hypothetical protein BVRB_3g070400 [Beta vulgaris subsp. vulgaris]
Cluster-47345.255510	60.7	28	0	0	0	0	722.97	4.35	3	0	0	0	3.41	134	0	7	0	0	1065.93	187.33	0	2	0	0	231	97	5.85	0	8	1	130	174	4	38	0	0	72.92	115.67	0	1	0	0	492	326515786	BAK07139.1	533	1.5e-52	predicted protein [Hordeum vulgare subsp. vulgare]
Cluster-83683.1	264	72	17	0	0	0	46	73	0	0	0	0	0	2	1	0	0	1	1	0	0	0	0	0	11	123	0	0	0	0	0	2	0	0	0	0	6	0	0	0	0	0	2039	--	--	--	--	--	--
Cluster-47345.29790	0	20.37	0	0	0	0	317.4	8	0	0	0	0	2.11	137	0	0	0	0	516.22	74.29	0	0	0	0	0	101.74	0	0	0	0	135.88	272	0	9	0	0	0	0	0	0	0	0	3968	551663995	XP_005834761.1	970	2.5e-102	hypothetical protein GUITHDRAFT_106335 [Guillardia theta CCMP2712]>gi|428178908|gb|EKX47781.1| hypothetical protein GUITHDRAFT_106335 [Guillardia theta CCMP2712]
Cluster-47345.80724	39.82	0.14	0	0	0	0.01	3.53	1.21	29.87	46.2	1.17	0	57.36	0.02	29.01	34.66	0	0	0	50.7	0	42.52	38.91	0	35.36	0.5	0	2.73	0	0	23.79	47.02	13.99	21.91	28.89	0	0	14.43	30.93	0.27	24.03	0	1416	731340764	XP_010681573.1	534	3.2e-52	PREDICTED: ceramide-1-phosphate transfer protein [Beta vulgaris subsp. vulgaris]>gi|870856679|gb|KMT08289.1| hypothetical protein BVRB_6g142140 [Beta vulgaris subsp. vulgaris]
Cluster-47345.119049	832.54	526.33	1693.39	518.03	132.51	330.68	674.25	843.71	732.15	850.31	107.64	99.25	1165.67	450.73	1431.21	743.73	127.84	310.94	540.55	761.96	938.38	1425.2	157.89	198.53	569.22	756.22	468.91	691.32	201.15	176.23	330.33	306.52	550.11	404.06	169.85	138.53	197.34	308.64	315.41	393.89	399.28	322.73	469	731341567	XP_010681961.1	285	8e-24	PREDICTED: uclacyanin-2-like [Beta vulgaris subsp. vulgaris]>gi|870856339|gb|KMT07995.1| hypothetical protein BVRB_6g144730 [Beta vulgaris subsp. vulgaris]	--
Cluster-47345.119044	0	0	0	0	13.54	13.55	0	0	0	0	64.58	0	0	0	0	0	0	18.79	0	0	0	3.49	6.44	41.6	2.72	0	0	0	18.58	28.82	0	0	0	0	39.79	42.38	0	0	0	0	47.5	31.03	1448	--	--	--	--	--	--
Cluster-47345.119047	3452.23	2843.36	5400.08	2684.15	641.06	1386.28	3105.65	3422.97	3285.62	3073.51	547.15	368.71	3956.47	2899.42	4741.51	4701.82	418.28	1628.76	2283.18	4251.94	3738.96	6406.71	675.34	726.25	3386.01	3819.33	1968.75	2608.61	718.4	719.19	1360.5	2487.42	2840.76	2642.58	842.17	792.4	876.09	1272.65	1525.03	1751.87	1687.39	1242.06	636	731341567	XP_010681961.1	301	1.5e-25	PREDICTED: uclacyanin-2-like [Beta vulgaris subsp. vulgaris]>gi|870856339|gb|KMT07995.1| hypothetical protein BVRB_6g144730 [Beta vulgaris subsp. vulgaris]	--
Cluster-47345.263203	55	21	0	2	0	0	210.54	6	4	0	0	0	0	58	0	1	0	0	2839.98	149	1	0	0	0	48	112	1	0	11	6	133.32	288	0	0	0	0	153	5	0	0	0	0	1011	168069627	XP_001786519.1	244	9.8e-19	predicted protein [Physcomitrella patens]>gi|162661106|gb|EDQ48670.1| predicted protein, partial [Physcomitrella patens]
Cluster-47345.263202	15.11	1.12	0	0	0	0	74.01	0	1	0	0	0	0	13	0	0.33	0	0	950.56	59	0	0	0	0	38.01	43	2	1	1	4	47	65	1	0	0	0	29	13	0	0	0	0	793	168069627	XP_001786519.1	136	2.6e-06	predicted protein [Physcomitrella patens]>gi|162661106|gb|EDQ48670.1| predicted protein, partial [Physcomitrella patens]	--
Cluster-47345.219039	504.71	569.85	676.18	199.22	45.59	105.88	260.22	2261.41	563.51	790.15	25.91	106.4	2031.45	698.53	1317.04	666.08	65.06	44.59	664.86	415.46	742.21	791.9	106.33	72.85	756.43	1548.69	129.97	271.14	52.83	26.21	287.78	436	189.95	238.99	41.02	38.69	178.56	197.63	323.62	215.55	65.35	51.12	1329	870852519	KMT04434.1	1283	4.3e-139	hypothetical protein BVRB_8g181090 [Beta vulgaris subsp. vulgaris]
Cluster-47345.219030	17.65	130.75	0	4.95	5.13	1.33	31.14	47.41	28.59	34.12	9.47	9.24	35.82	23.01	76.87	134.34	0	0	62.07	78.89	62.09	42.16	27.7	66.15	37.47	86.56	1.92	56.88	47.39	8.38	69.57	7.71	71.43	53.78	52.64	7.96	0.04	49.45	0.39	0	59.96	59.71	2776	731367837	XP_010695823.1	1102	8.7e-118	PREDICTED: NAC domain-containing protein 8 [Beta vulgaris subsp. vulgaris]>gi|870844408|gb|KMS97388.1| hypothetical protein BVRB_6g155570 [Beta vulgaris subsp. vulgaris]
Cluster-47345.12503	3	7	0	1	0	0	56.98	2	2	0	1	0	0	13	0	1	0	0	143.1	13	0	0	0	0	30.32	15.2	0	0	0	0	31.53	34.5	0	7	0	0	6	3	0	0	0	0	1106	--	--	--	--	--	--
Cluster-47345.39721	16.92	24.73	2	0	0	0	431.72	1.71	1.38	0	0	0	0	86.79	0	0.57	0	0	2287.17	54.05	0	2	0	0	177.05	33.41	1	1	3.12	3	116.31	131.97	2	14.52	0	0	50.88	0	0	0	0	0	1103	--	--	--	--	--
Cluster-47345.101202	110	61	1	17	8	1	197	173	51	29	0	1	19	52	9	6	1	9	25	53	1	0	13	4	26	104	48	29	4	5	327	25	1	39	5	7	95	140	13	9	10	14	336	--	--	--	--	--	--
Cluster-47345.174840	628	1614	872	978	139	118	1367	2341	1530	2260	99	147	1897	1972	1555	1251	88	222	691	707	1252	1030	96	143	1876	1920	794	824	108	265	959	1206	1896	1399	227	116	693	371	2069	1107	873	163	520	731338693	XP_010680450.1	826	1.6e-86	PREDICTED: L-ascorbate oxidase homolog [Beta vulgaris subsp. vulgaris]>gi|731338695|ref|XP_010680451.1| PREDICTED: L-ascorbate oxidase homolog [Beta vulgaris subsp. vulgaris]>gi|870857824|gb|KMT09372.1| hypothetical protein BVRB_6g134640 [Beta vulgaris subsp. vulgaris]
Cluster-47345.174841	836.53	1410.23	557.46	636.96	172.22	95.6	695.78	3389.46	909.84	2539.11	49.57	171.15	4454.18	2557.98	1871.35	1876.47	51.42	400.34	1268.29	794.5	1688.98	890.35	153.1	228.87	1288.92	2975.66	782	1572.26	221.4	195.89	715.43	643.06	867.22	1277.14	190.39	76.11	405.02	266.84	1486.98	336.6	596.42	114.27	3349	731338697	XP_010680452.1	2283	1.2e-254	PREDICTED: L-ascorbate oxidase homolog [Beta vulgaris subsp. vulgaris]>gi|731338699|ref|XP_010680453.1| PREDICTED: L-ascorbate oxidase homolog [Beta vulgaris subsp. vulgaris]>gi|731338701|ref|XP_010680454.1| PREDICTED: L-ascorbate oxidase homolog [Beta vulgaris subsp. vulgaris]>gi|731338703|ref|XP_010680455.1| PREDICTED: L-ascorbate oxidase homolog [Beta vulgaris subsp. vulgaris]>gi|870857825|gb|…
Cluster-47345.174842	66	135	29	90	22	18	21	142	48	211	1	20	48	55	101	48	11	15	23	22	57	64	30	7	46	83	85	94	8	15	25	33	78	60	14	17	80	84	192	60	44	6	526	729330348	XP_010536445.1	193	4.2e-13	PREDICTED: L-ascorbate oxidase homolog [Tarenaya hassleriana]	--
Cluster-47345.146228	611.6	537	290.36	406.34	649.03	1108.19	409.15	860.76	401.53	948.33	801.65	1247.95	670.79	378.87	653.77	449.5	1183.8	906.57	319.96	474.14	603.16	520.99	822.62	713.25	466.69	745.4	1030.38	952.66	1238.28	1601.12	366.81	401.87	558.27	512.52	1117.51	898.79	353.5	362.73	568.42	446.74	852.63	1213.01	422	2501578	Q39963.1	433	5e-41	RecName: Full=Probable pyridoxal 5'-phosphate synthase subunit PDX1; Short=PLP synthase subunit PDX1; AltName: Full=Ethylene-inducible protein HEVER>gi|1209317|gb|AAA91063.1| ethylene-inducible protein [Hevea brasiliensis]
Cluster-47345.27985	9.82	0	0	0	0	0	75.89	7.26	0	0	0	0	0	0	0	0	0	0	142.94	12.94	0	0	0	0	45.48	12.29	0	1	0	0	2.02	0	0	0	0	0	15.82	26.65	0	0	0	0	1881	673015390	XP_008861656.1	889	2.9e-93	eukaryotic translation initiation factor 2 subunit 3 [Aphanomyces invadans]>gi|574483254|gb|ETW10245.1| eukaryotic translation initiation factor 2 subunit 3 [Aphanomyces invadans]
Cluster-47345.27986	26.18	35	2	0	0	0	737.98	6.74	1	0	0	0	4	177	0	17	0	0	1218.7	195.06	1	0	1	1	166.18	160.7	1	0	3	0	192.98	326	4	6	0	0	74.48	22.35	0	0	0	0	2827	545706110	XP_005705373.1	1626	1.5e-178	translation initiation factor eIF-2 gamma subunit isoform 2 [Galdieria sulphuraria]>gi|545706112|ref|XP_005705374.1| translation initiation factor eIF-2 gamma subunit isoform 1 [Galdieria sulphuraria]>gi|452821827|gb|EME28853.1| translation initiation factor eIF-2 gamma subunit isoform 2 [Galdieria sulphuraria]>gi|452821828|gb|EME28854.1| translation initiation factor eIF-2 gamma subunit isoform …
Cluster-47345.171314	356.5	51	758.17	886.24	1373.39	1952.98	10	54.7	161.21	680.93	933.95	923.14	6	16	471.35	987.17	1581.3	1839.4	4	6	857.21	1300.02	1190.75	1646.51	3	6	736.3	856.02	1665.43	1811.91	8.81	13.65	576.59	847.29	1730.11	1514.75	7	8.73	786.18	902.03	1829.61	2525.15	3318	731337913	XP_010680044.1	1706	9.5e-188	PREDICTED: zinc finger protein JACKDAW [Beta vulgaris subsp. vulgaris]>gi|731337915|ref|XP_010680045.1| PREDICTED: zinc finger protein JACKDAW [Beta vulgaris subsp. vulgaris]>gi|870858189|gb|KMT09715.1| hypothetical protein BVRB_6g131640 [Beta vulgaris subsp. vulgaris]
Cluster-47345.171312	0	0	25.39	0	42.71	27.81	0	0	10.47	4.41	25.82	9.71	0	0	17.31	18.1	76.38	48.17	0	0	24.79	13.85	54.5	56.38	0	0	9	12.98	29.31	79.81	1.14	4.15	2.5	9.16	28.36	21.95	0	0	16.81	9.1	32.6	68.5	4004	731337913	XP_010680044.1	1637	1.2e-179	PREDICTED: zinc finger protein JACKDAW [Beta vulgaris subsp. vulgaris]>gi|731337915|ref|XP_010680045.1| PREDICTED: zinc finger protein JACKDAW [Beta vulgaris subsp. vulgaris]>gi|870858189|gb|KMT09715.1| hypothetical protein BVRB_6g131640 [Beta vulgaris subsp. vulgaris]
Cluster-47345.102162	0	11.21	2.21	16.67	73.86	12.3	130.39	0	92.44	85.54	0	0	10.75	0	121.62	155.07	106.51	53.91	0	10.98	0	4.76	0.12	0.11	0	172.44	116.17	0.77	71.03	0	0	0	85.68	0	31.12	21.5	0.01	16.59	17.07	0.02	0	0.83	4146	731350918	XP_010686759.1	1184	4e-127	PREDICTED: E3 ubiquitin-protein ligase COP1-like isoform X2 [Beta vulgaris subsp. vulgaris]>gi|870852127|gb|KMT04071.1| hypothetical protein BVRB_8g185250 [Beta vulgaris subsp. vulgaris]
Cluster-47345.102163	115.96	84.31	99.56	110.01	424.37	291.1	651.4	104.29	670.13	376.51	933.79	274.41	18.94	58.96	62.21	231.02	621.16	568.78	38.5	56.85	37.17	116.63	691.47	759.74	58.79	0	93.61	232.59	356.21	620.7	226.44	11.21	123.78	246.52	892.03	619.84	91.36	33.28	415.41	206.38	642.48	1188.77	3975	731350912	XP_010686756.1	1184	3.9e-127	PREDICTED: E3 ubiquitin-protein ligase COP1-like isoform X1 [Beta vulgaris subsp. vulgaris]>gi|731350914|ref|XP_010686757.1| PREDICTED: E3 ubiquitin-protein ligase COP1-like isoform X1 [Beta vulgaris subsp. vulgaris]>gi|731350916|ref|XP_010686758.1| PREDICTED: E3 ubiquitin-protein ligase COP1-like isoform X1 [Beta vulgaris subsp. vulgaris]
Cluster-47345.102161	0	53.47	0	17.76	4.51	55.09	142.54	45.38	150.93	78.44	43.17	33.74	16.88	60.58	137.7	4.67	0	70.49	0	63.71	23.32	0.23	68.94	27.68	66.68	211.23	118.49	167.21	0	50.86	79.65	0	243.14	140.14	42.34	0	4.38	47.08	12.87	18.94	92.54	173.95	4188	731350912	XP_010686756.1	1184	4.1e-127	PREDICTED: E3 ubiquitin-protein ligase COP1-like isoform X1 [Beta vulgaris subsp. vulgaris]>gi|731350914|ref|XP_010686757.1| PREDICTED: E3 ubiquitin-protein ligase COP1-like isoform X1 [Beta vulgaris subsp. vulgaris]>gi|731350916|ref|XP_010686758.1| PREDICTED: E3 ubiquitin-protein ligase COP1-like isoform X1 [Beta vulgaris subsp. vulgaris]
Cluster-47345.102164	51.68	17.97	33.01	4.02	35.93	4.85	30.72	52.58	0	0	100.77	55.56	31.9	159.98	0	2.95	94.78	135.15	0	14.27	58.2	48.97	61.7	176.5	187.37	143.85	171.94	147.3	125.37	171.2	164.1	32.26	0	241.75	206.83	152.69	59.23	21.66	114.47	44.23	219.45	232.15	4359	731350912	XP_010686756.1	1184	4.2e-127	PREDICTED: E3 ubiquitin-protein ligase COP1-like isoform X1 [Beta vulgaris subsp. vulgaris]>gi|731350914|ref|XP_010686757.1| PREDICTED: E3 ubiquitin-protein ligase COP1-like isoform X1 [Beta vulgaris subsp. vulgaris]>gi|731350916|ref|XP_010686758.1| PREDICTED: E3 ubiquitin-protein ligase COP1-like isoform X1 [Beta vulgaris subsp. vulgaris]
Cluster-47345.102165	47.48	37.88	60.84	69.98	219.9	273.37	123.38	91.58	255.07	162.15	215.03	52.38	18.18	42.87	88.21	52.46	203.65	274.1	0	9.55	133.35	103.52	226.72	211.98	86.14	22.32	102.39	161.71	124.22	289.83	35.44	9.84	158.3	48.94	243.25	264.21	20.78	113.34	186.13	122.62	325.62	477.41	2267	731350918	XP_010686759.1	945	1.1e-99	PREDICTED: E3 ubiquitin-protein ligase COP1-like isoform X2 [Beta vulgaris subsp. vulgaris]>gi|870852127|gb|KMT04071.1| hypothetical protein BVRB_8g185250 [Beta vulgaris subsp. vulgaris]
Cluster-47345.149628	2504.98	1281.03	3699.71	3763.5	12569.6	16486.3	633.99	1828.08	2031.07	5447.33	9650.84	13469.9	507.75	1136	5921.45	3395.8	13184.7	17940	566.91	1068.45	3710.95	5449.91	13833.8	13722.1	840.48	1226.74	3693.87	3367.65	7482.18	8847.48	477	694	1788.97	1826.01	9406.27	6870.81	563.01	636.55	1807.92	2271.12	8120.45	10973.3	362	2493694	Q41387.1	226	4.3e-17	RecName: Full=Photosystem II reaction center W protein, chloroplastic; AltName: Full=PSII 6.1 kDa protein; Flags: Precursor [Spinacia oleracea]>gi|728716|emb|CAA59409.1| protein of photosystem II [Spinacia oleracea]>gi|902220392|gb|KNA18593.1| hypothetical protein SOVF_069230 [Spinacia oleracea]
Cluster-47345.74413	203.27	83.53	217.92	142.9	189.6	237.39	42.09	89.03	84.05	188.85	176.97	200.16	41.15	63.74	169.69	146.62	193.8	315.94	20.1	74.2	121.82	181.41	184.55	215.75	26.84	38.42	74.49	83.48	116.97	120.18	32.54	30.92	90.91	92.28	138.29	127.61	22.98	28	72.66	149.12	126.63	253.9	1608	731333208	XP_010677609.1	1097	1.9e-117	PREDICTED: probable caffeoyl-CoA O-methyltransferase At4g26220 [Beta vulgaris subsp. vulgaris]>gi|731333210|ref|XP_010677610.1| PREDICTED: probable caffeoyl-CoA O-methyltransferase At4g26220 [Beta vulgaris subsp. vulgaris]>gi|731333212|ref|XP_010677611.1| PREDICTED: probable caffeoyl-CoA O-methyltransferase At4g26220 [Beta vulgaris subsp. vulgaris]>gi|870860252|gb|KMT11615.1| hypothetical protein…
Cluster-47345.74416	65.73	53.24	62.98	58.83	77.34	130	39.71	53.83	89.02	138.84	214.71	111.92	10.85	47.14	91.92	71.21	144.04	156.21	19.9	34.8	90.79	83.65	121.89	128.1	28.1	20.58	20.1	54.55	37.05	99.98	12.46	12.91	50.09	62.62	111	98.34	21.93	6.51	47.89	47.72	78.53	152.02	2017	731323342	XP_010672383.1	390	2.3e-35	PREDICTED: uncharacterized protein LOC104888966 [Beta vulgaris subsp. vulgaris]
Cluster-47345.194125	8	49	0	21	4	0	53	48	43	60	9	6	25	26	32	8	5	1	2	42	7	20	11	4	91	53	23	13	2	1	113	35	34	20	4	4	74	31	17	13	4	2	477	743766825	XP_010913661.1	157	5.6e-09	PREDICTED: LOW QUALITY PROTEIN: NADPH--cytochrome P450 reductase-like [Elaeis guineensis]	--
Cluster-47345.194126	101.48	270.51	41.76	137.75	65.79	41.8	1489.45	288.73	907.85	265.08	145.71	76.43	232.76	264.91	206.02	173.37	121.69	111.05	154.9	324.43	118.93	149.81	109.23	50.13	672.53	764.44	265.6	245.08	113.43	188.83	476.42	432.31	197.72	210.19	149.67	148.89	347.58	370.63	166.83	103.8	88.65	153.15	291	731354264	XP_010688489.1	352	8.4e-32	PREDICTED: NADPH--cytochrome P450 reductase [Beta vulgaris subsp. vulgaris]>gi|870851260|gb|KMT03326.1| hypothetical protein BVRB_8g198620 [Beta vulgaris subsp. vulgaris]
Cluster-47345.194128	791.52	1731.49	329.24	876.25	321.21	358.2	8319.55	2120.27	5267.15	1685.92	1009.29	545.57	2160.24	1653.09	1311.98	1140.63	702.31	582.95	845.1	2625.57	937.07	1037.19	678.77	447.87	4726.47	5530.56	1809.4	1818.92	883.57	1342.17	3646.58	2843.69	1490.28	1530.81	1111.33	1171.11	2151.42	1868.37	991.17	858.2	783.35	972.85	1325	731354264	XP_010688489.1	607	1e-60	PREDICTED: NADPH--cytochrome P450 reductase [Beta vulgaris subsp. vulgaris]>gi|870851260|gb|KMT03326.1| hypothetical protein BVRB_8g198620 [Beta vulgaris subsp. vulgaris]
Cluster-47345.82800	199.5	124	215.27	192.28	355.2	639.52	52.8	162.01	70	253.39	415.3	594.36	86	107.43	250.3	159.65	493.56	431.93	83.62	117.55	216.69	210.9	337.91	411.93	70	92.57	165.02	166.81	313.7	464.43	65.81	64.14	109.59	128.14	415.08	317.05	71.03	55.76	171.83	184.22	442.18	543.79	682	731360813	XP_010692021.1	857	5.5e-90	PREDICTED: uncharacterized protein LOC104905248 isoform X1 [Beta vulgaris subsp. vulgaris]>gi|870847555|gb|KMS99902.1| hypothetical protein BVRB_1g017500 isoform A [Beta vulgaris subsp. vulgaris]
Cluster-47345.118280	122.13	70.19	188.77	244.41	842.66	1268.21	66.03	155.22	127.2	391.58	790.88	731.8	25.95	61.65	230.85	156.84	1070.4	922.55	15.28	59.64	228.6	201.92	667.86	854.91	61.94	131.54	237.92	201.41	526.74	588.52	41.51	44.32	102	107.71	562.08	476.07	32.97	42.95	190.56	118.76	573.15	825.1	2177	731335945	XP_010678992.1	1730	1e-190	PREDICTED: uncharacterized protein LOC104894460 [Beta vulgaris subsp. vulgaris]>gi|870858642|gb|KMT10130.1| hypothetical protein BVRB_5g118930 [Beta vulgaris subsp. vulgaris]
Cluster-86987.0	3.76	6.1	0	0	0	0	27.12	0	0	0	0	0	0	11	0	4	0	0	90.34	9	0	0	0	0	25.08	13.38	0	0	0	0	24.13	44.22	0	4	0	0	1.26	0	0	0	0	0	4370	223996055	XP_002287701.1	418	2.8e-38	predicted protein [Thalassiosira pseudonana CCMP1335]>gi|220976817|gb|EED95144.1| predicted protein [Thalassiosira pseudonana CCMP1335]
Cluster-47345.186399	146.97	461.7	243.26	258.9	110.87	164.02	0	287.78	0	171.28	25.29	307.87	309.97	117.55	503.9	202.03	88.72	341.12	195.71	311.22	183.35	178.81	0.01	58.48	812.36	602.95	256.9	242.4	127.63	65.62	248.53	538.37	401.7	236.62	485.84	101.44	376.34	452.85	171.57	0	631.69	0	1247	731360781	XP_010692004.1	1343	4.4e-146	PREDICTED: probable receptor-like protein kinase At5g47070 [Beta vulgaris subsp. vulgaris]>gi|870847542|gb|KMS99889.1| hypothetical protein BVRB_1g017380 [Beta vulgaris subsp. vulgaris]
Cluster-47345.7292	36	22	0	0	0	0	128.94	1	0	0	1	0	3	66	0	25	0	0	702.95	0	0	0	0	0	83	107.25	1	0	4	0	63.68	92.57	0	2	0	0	22.2	8	0	0	0	0	4036	302830644	XP_002946888.1	963	1.7e-101	hypothetical protein VOLCADRAFT_79277 [Volvox carteri f. nagariensis]>gi|300267932|gb|EFJ52114.1| hypothetical protein VOLCADRAFT_79277 [Volvox carteri f. nagariensis]
Cluster-47345.7295	25	25	0	1	0	0	107	2	1	0	0	0	2	51	1	13	0	0	340	48	0	0	0	0	24	72	0	0	2	0	31	111	2	3	0	0	16	5	0	0	0	0	2274	302767784	XP_002967312.1	647	4.1e-65	hypothetical protein SELMODRAFT_168798 [Selaginella moellendorffii]>gi|300165303|gb|EFJ31911.1| hypothetical protein SELMODRAFT_168798 [Selaginella moellendorffii]
Cluster-47345.114515	9.59	6.93	19.79	0	339.75	443.87	0	8.31	10	16.95	24.78	16.78	3.3	0	1.78	5.82	262.02	300.03	0	0.33	7.98	10.67	128.02	652.22	12.92	25.85	0	0	66.57	118.35	0	9.71	40.38	31.65	293.79	91.81	6.88	12.26	41.53	0	66.32	31.69	3132	731314054	XP_010684029.1	2550	1.2e-285	PREDICTED: 5'-nucleotidase domain-containing protein 4 [Beta vulgaris subsp. vulgaris]>gi|870868462|gb|KMT19287.1| hypothetical protein BVRB_1g012940 [Beta vulgaris subsp. vulgaris]
Cluster-47345.119583	6.25	8.82	4.46	25.76	77.89	365.99	54.61	24.32	87.32	32.5	211.93	371.18	7.33	15.28	31.63	18.85	106.8	263.03	0	17.62	36.36	70.09	87.79	94.29	25.88	21.42	33.2	32.87	110.33	58.02	3.5	28.89	35.82	17.53	90.06	88.51	20.96	6.48	10.44	11.21	108.07	160.29	1807	731332716	XP_010677359.1	405	3.8e-37	PREDICTED: rhodanese-like domain-containing protein 10 [Beta vulgaris subsp. vulgaris]>gi|870859993|gb|KMT11356.1| hypothetical protein BVRB_5g106890 [Beta vulgaris subsp. vulgaris]
Cluster-47345.84230	153.67	100.71	34.86	0	26.01	91.74	54.37	146.11	26.43	0	28.55	58.41	26.44	0	181.88	0	327.74	226.54	27.76	20.86	0	84.26	185.76	183.6	0	0	21.55	58.66	74.59	151.14	23.03	0	0	0	194.78	156.04	0	0	31.27	0	204.88	486.35	3276	731366048	XP_010694855.1	983	6.5e-104	PREDICTED: uncharacterized protein LOC104907598 [Beta vulgaris subsp. vulgaris]>gi|731366050|ref|XP_010694856.1| PREDICTED: uncharacterized protein LOC104907598 [Beta vulgaris subsp. vulgaris]>gi|870845345|gb|KMS98093.1| hypothetical protein BVRB_4g096050 [Beta vulgaris subsp. vulgaris]
Cluster-47345.128031	118.41	76.75	1910.98	1582.29	537.05	253.22	71.3	70.43	1312.98	3844.57	649.92	689.13	34.55	26.34	855.28	1193.47	490.25	895.56	0	12	1952.13	769.16	496.47	424.13	10.66	25.61	555.29	1321.27	197.64	2182.76	4	9	862.78	865.22	1072.08	1263.19	32.48	43.87	1171.53	1071.1	1121.77	1066.47	1499	731352533	XP_010687599.1	1470	1e-160	PREDICTED: pectinesterase/pectinesterase inhibitor PPE8B-like [Beta vulgaris subsp. vulgaris]>gi|870851386|gb|KMT03433.1| hypothetical protein BVRB_8g191180 [Beta vulgaris subsp. vulgaris]
Cluster-47345.117381	592.73	48.31	326.85	247.47	484.74	715.67	63.57	375.7	227.43	320.09	204.16	476.89	264.07	206.65	310.94	292	454.97	328.49	96.32	175.95	196.99	342.97	277.04	520.4	18.53	127.51	264.84	448.1	396.02	321.52	22.21	55.01	86.97	20.01	308.67	312.86	77.15	140.09	227.82	157.04	345.68	602.68	4489	731332798	XP_010677398.1	2484	7.9e-278	PREDICTED: pentatricopeptide repeat-containing protein At1g31920 [Beta vulgaris subsp. vulgaris]>gi|870860035|gb|KMT11398.1| hypothetical protein BVRB_5g107270 [Beta vulgaris subsp. vulgaris]
Cluster-47345.117383	0	0	0	37.17	48.95	52.11	0.99	0	0	0	0	0	0	0	34.87	0	33.59	77.44	0	0	0	0	0	27.19	0	0	0	0	45.16	14.12	0	2.61	0	0	46.75	21.59	4.6	0	0	12.22	25.74	0	4214	731332798	XP_010677398.1	2473	1.4e-276	PREDICTED: pentatricopeptide repeat-containing protein At1g31920 [Beta vulgaris subsp. vulgaris]>gi|870860035|gb|KMT11398.1| hypothetical protein BVRB_5g107270 [Beta vulgaris subsp. vulgaris]
Cluster-47345.117385	50.08	10.41	56.11	12.75	60.55	63.48	18.57	23.79	45.43	42.59	112.32	76.73	3.96	5.87	55.79	34.53	99.31	102.86	0	4.02	26.97	48.54	103.45	136.97	0	14.89	12.42	22.16	17.68	79.9	0	0	52.92	15.97	134.6	41.23	0	0	45.61	16.75	64.68	139.38	4622	731332798	XP_010677398.1	2473	1.5e-276	PREDICTED: pentatricopeptide repeat-containing protein At1g31920 [Beta vulgaris subsp. vulgaris]>gi|870860035|gb|KMT11398.1| hypothetical protein BVRB_5g107270 [Beta vulgaris subsp. vulgaris]
Cluster-47345.117386	0	2.54	0.04	19.83	0	10.45	3.27	62.69	0	27.12	0	95.73	1.6	4.2	3.37	0	58.56	73.08	2.71	4.16	10.61	11	18.29	0	2.51	8.98	20.85	22.75	75.84	5.98	0.56	2.62	0	1.02	15.1	29.95	2.75	8.98	0	0	3.8	12.09	4897	731332798	XP_010677398.1	2484	8.6e-278	PREDICTED: pentatricopeptide repeat-containing protein At1g31920 [Beta vulgaris subsp. vulgaris]>gi|870860035|gb|KMT11398.1| hypothetical protein BVRB_5g107270 [Beta vulgaris subsp. vulgaris]
Cluster-47345.152243	165.64	184.3	431.54	286.1	576.72	743.94	167.36	267.59	183.63	467.06	744.61	463.45	219.87	135.55	372.64	253.86	623.42	752.49	111.07	290.32	449.02	358.9	447.83	656.87	268.27	382.09	364.23	466.05	662.5	843.3	248.81	278.19	312.19	282.57	767.91	597.03	451.9	489.6	386.41	267.32	620.16	982.78	494	731311581	XP_010670142.1	720	3e-74	PREDICTED: bifunctional L-3-cyanoalanine synthase/cysteine synthase, mitochondrial [Beta vulgaris subsp. vulgaris]>gi|870869704|gb|KMT20449.1| hypothetical protein BVRB_1g004430 [Beta vulgaris subsp. vulgaris]
Cluster-47345.152241	494.63	265.89	607.61	521.36	567	866.15	102.64	152.85	153.51	354.77	710.13	349.08	105.9	215.89	311.02	559.12	565.96	965.1	70.1	261	333.2	481.32	511.34	720.14	127.71	229.13	323.69	407.76	541.42	651.24	163	99.34	374.56	534.59	692.07	611.08	177	146.85	493.08	419.13	897.27	1123.75	786	731369305	XP_010696507.1	881	1e-92	PREDICTED: chloroplastic group IIA intron splicing facilitator CRS1, chloroplastic-like [Beta vulgaris subsp. vulgaris]>gi|870843692|gb|KMS96826.1| hypothetical protein BVRB_8g199040 [Beta vulgaris subsp. vulgaris]
Cluster-47345.202891	64.37	133.57	0.16	0	28.23	0	0	34.26	0	0	28.43	0.01	0	0	0	0	0	0	0	94.31	0	0	0	0	0	0	0	0	0	13.63	18.9	29.67	23.83	29.27	25.42	25.14	0	32.8	24.51	31.23	0	2.31	2307	870856550	KMT08177.1	931	4.9e-98	hypothetical protein BVRB_6g143000 [Beta vulgaris subsp. vulgaris]
Cluster-47345.157999	1376.28	1466.34	239.08	128	336.06	296.77	93.46	2817.06	80.07	991.04	1	404.89	2952.39	939.67	548.04	220	936.03	230.86	839.01	545	393.63	186	1046.19	613.15	127	591	26.56	29.13	58.73	88.7	67	291	11	29	118.71	324.44	23	17	36	3	74.09	131.08	1479	802689014	XP_012082812.1	2016	4.8e-224	PREDICTED: endoglucanase 17 [Jatropha curcas]>gi|643716565|gb|KDP28191.1| hypothetical protein JCGZ_13962 [Jatropha curcas]
Cluster-47345.148709	387.46	278.82	555.03	573.57	1369.79	2612.85	189.74	478.17	364.14	763.3	1218.96	1696.22	219.19	250.84	749.44	517.72	1353.49	1558.09	225.75	315.42	789.78	800.45	1336.79	1536.63	190.63	198.95	357.43	428.54	854.18	1001.13	123.23	164.59	371.81	329.11	1125.12	870.88	107.9	90.47	364.32	346.81	857.15	1416.68	440	731355764	XP_010689310.1	389	6.5e-36	PREDICTED: protein THYLAKOID FORMATION1, chloroplastic [Beta vulgaris subsp. vulgaris]>gi|870850059|gb|KMT02210.1| hypothetical protein BVRB_9g206700 [Beta vulgaris subsp. vulgaris]	--
Cluster-47345.9334	30.93	13	0	0	0	0	140.78	1	3	0	0	0	3	38	0	43	0	0	1081.26	37	0	1	0	0	72	48.7	0	1	5	2	67	98	0	12	0	0	25.46	11.27	0	2	0	0	2134	242085036	XP_002442943.1	364	2.5e-32	hypothetical protein SORBIDRAFT_08g005190 [Sorghum bicolor]>gi|241943636|gb|EES16781.1| hypothetical protein SORBIDRAFT_08g005190 [Sorghum bicolor]	--
Cluster-47345.244425	0.79	11.41	38	0	0	7	0	93.54	5	1.73	0	3	278.89	85.56	9.05	0	4	1	129.8	283.69	16.29	19.2	3.42	5	118.74	0	0	13.98	0	0	0	7.99	4	0	0	0	196.31	124.22	6	1	1	0	1474	731326384	XP_010673993.1	1053	2.2e-112	PREDICTED: glucan endo-1,3-beta-glucosidase-like [Beta vulgaris subsp. vulgaris]	--
Cluster-47345.244426	424	219	161	39	24	35	206	946	137	246	2	45	573	284	245	108	42	9	295	303	208	139	24	41	130	299	38	54	5	10	241	167	14	30	19	20	106	211	27	32	14	15	1868	731327076	XP_010674342.1	1739	8e-192	PREDICTED: aspartic proteinase nepenthesin-1 [Beta vulgaris subsp. vulgaris]>gi|870862794|gb|KMT13982.1| hypothetical protein BVRB_4g078130 [Beta vulgaris subsp. vulgaris]
Cluster-47345.244421	13	0	0	0	0	0	125	1	0	0	0	0	0	0	0	0	0	0	196	15	0	0	0	0	31	7	0	0	0	0	0	0	0	0	0	0	30	20	1	0	0	1	726	219121451	XP_002185949.1	140	8.1e-07	predicted protein [Phaeodactylum tricornutum CCAP 1055/1]>gi|209582798|gb|ACI65419.1| predicted protein [Phaeodactylum tricornutum CCAP 1055/1]
Cluster-47345.244422	622	387.33	14	0	0	0	3973.01	42	6	0	1	0	53	1078	6	69	1	0	4938.7	1062	2	8	1	2	561	1518.01	16	2	27	4	777.64	2401	6	89	1	3	815.2	309.5	0	2	0	2	5332	308805016	XP_003079820.1	457	1e-42	Predicted kinase (ISS) [Ostreococcus tauri]>gi|116058277|emb|CAL53466.1| Fructosamine/Ketosamine-3-kinase [Ostreococcus tauri]
Cluster-47345.151121	198.46	115.72	128.75	115.48	187	345.13	90.82	86.56	89.47	174.3	143.1	157.16	73.61	75.22	75.3	93.6	168.71	247.73	33.4	97.26	120.45	153.28	277.71	204.41	62.92	65.85	88.1	118.71	112	124.05	34.29	87.06	126.6	81.09	225.83	193.22	14.36	14	88.67	94.62	154.81	262.11	4046	731315998	XP_010693807.1	637	1.1e-63	PREDICTED: uncharacterized protein KIAA1211 homolog [Beta vulgaris subsp. vulgaris]>gi|731316000|ref|XP_010693812.1| PREDICTED: uncharacterized protein KIAA1211 homolog [Beta vulgaris subsp. vulgaris]
Cluster-47345.139296	52	26.99	41	43.99	161.95	314.68	11	45	24.99	83.35	166.87	207.94	16	24	71.97	43	186.32	240.06	20	20	52.93	69.99	236.17	179.09	28.74	17.99	65.99	43.97	85	133.61	14	31	30.97	50.98	124.88	101.93	13	10	52.41	40.83	126.35	204.98	269	661893480	CDP03289.1	224	5.4e-17	unnamed protein product [Coffea canephora]
Cluster-47345.139290	156.74	65.44	46.75	89.02	14.68	35.83	171.62	25.24	34.36	36.79	41	0	31.15	11.78	3.42	33.25	3.72	13.75	20.1	165.92	56.69	39.09	31.88	6.69	68.55	36.69	50.39	75.33	45.91	14.82	244.52	100.85	56.87	59.29	8.06	6.57	300.23	343.27	49.35	115.22	52.71	51	2250	590706982	XP_007047876.1	1275	6.1e-138	Peroxidase superfamily protein [Theobroma cacao]>gi|508700137|gb|EOX92033.1| Peroxidase superfamily protein [Theobroma cacao]
Cluster-47345.113547	222.63	146.08	267.48	245.52	496.26	907.75	21.31	80.4	55.03	165.44	104.79	166.01	88.32	113.12	93.12	181.69	324.49	568.62	44	97.81	224.93	401.14	498.33	1017.77	52.63	109.23	182.24	176.59	161.49	207.32	119.29	112.7	99.76	210.84	320	302.71	101.96	89.98	128.06	84.59	310.33	373.05	1155	731319010	XP_010670030.1	1436	6.7e-157	PREDICTED: cytochrome P450 714A1-like [Beta vulgaris subsp. vulgaris]
Cluster-47345.113545	13.52	35.59	57.52	9.96	1.26	69.44	0	25.18	37.5	43.08	13.72	29.68	58.05	42.53	8.56	10.14	4.58	24.26	15.57	29.4	53.65	31.37	64.5	37.02	13.65	44.68	0	36.14	0.11	0	37.4	11.73	13.47	14.73	0	0	0	34.47	0	0	33.86	0	4291	731319012	XP_010670031.1	878	1.3e-91	PREDICTED: probable inactive serine/threonine-protein kinase slob2 [Beta vulgaris subsp. vulgaris]>gi|731319014|ref|XP_010670032.1| PREDICTED: probable inactive serine/threonine-protein kinase slob2 [Beta vulgaris subsp. vulgaris]>gi|870866416|gb|KMT17398.1| hypothetical protein BVRB_2g038520 [Beta vulgaris subsp. vulgaris]
Cluster-47345.146198	651.17	428.53	872.97	1250.86	4051.89	6436	319.43	699.13	795.55	1872.62	3245.36	4774.58	181.26	407.95	1817.41	1205.29	3760.45	5582.13	261.46	268.75	1166.51	1699.97	4471.92	3640.75	277.87	418.43	1367.4	1157.76	1634.2	2415.75	189.68	320.16	747.66	585.68	2663.14	1498.66	270.51	323.66	670.37	682.49	1896.7	2701.92	246	283101070	ADB08693.1	276	4.7e-23	chloroplast photosystem II 10 kDa protein-like protein [Wolffia arrhiza]>gi|351066200|gb|AEQ39074.1| putative chloroplast photosystem II 10 kDa protein [Wolffia arrhiza]
Cluster-47345.146193	161.43	83.05	268.07	320.86	1239.31	1330.55	71.43	196.44	202.94	497.79	874.93	795.69	30.57	103.18	519.18	316.66	889.5	1225.25	53.87	56.01	272.03	424.71	950.93	1032.38	56.81	83.97	373.29	351.89	488.77	678.39	61.74	54.7	166.8	158.5	705.97	569.31	53.48	96.65	189.67	179.57	526.06	755.58	223	131400	P10690.1	224	4.5e-17	RecName: Full=Photosystem II 10 kDa polypeptide, chloroplastic; Flags: Precursor [Spinacia oleracea]>gi|170127|gb|AAA34037.1| 10kd polypeptide precursor [Spinacia oleracea]>gi|902190805|gb|KNA11698.1| hypothetical protein SOVF_132650 [Spinacia oleracea]	--
Cluster-47345.146190	1441.92	819.87	2364.76	2787.5	8056.51	10920.9	727.59	1155.52	1636.16	3477.35	7378.79	5973.93	287.73	841.89	4451.68	2731.15	6958.44	9544.07	387.25	738.26	2741.79	3395.02	6842.16	8450.59	588.35	819.98	2885.46	2917.57	4553.98	5442.16	381	560.08	1734.61	1643.82	5690.62	4008.3	456.13	446.79	1462.62	1851.95	5313.15	5754.85	288	131400	P10690.1	260	3.9e-21	RecName: Full=Photosystem II 10 kDa polypeptide, chloroplastic; Flags: Precursor [Spinacia oleracea]>gi|170127|gb|AAA34037.1| 10kd polypeptide precursor [Spinacia oleracea]>gi|902190805|gb|KNA11698.1| hypothetical protein SOVF_132650 [Spinacia oleracea]	--
Cluster-47345.146196	1462	769	1112	1591	4415.01	8112	284	1493	823	2661	4049.53	5703.57	598	690	2077	1438	6561.02	5500.01	540	701	2306.21	1739	4773.02	5370.03	625.02	858	1638	1769	3106.02	4649	271.03	457	1353	1229	4498.01	3781	266	321	1572	1302.02	3404.99	6285.09	959	731335751	XP_010678880.1	513	6e-50	PREDICTED: elongation factor Tu, chloroplastic [Beta vulgaris subsp. vulgaris]>gi|870859251|gb|KMT10715.1| hypothetical protein BVRB_5g118240 [Beta vulgaris subsp. vulgaris]
Cluster-47345.146195	118	108	90	134	423	807	63	214	79	190	93	700	79	78	214	179	524	350	84	72	199	293	696	619	60	69	120	96	116	184	43	58	72	34	171	179	36	19	49	26	84	158	265	380294806	AFD50705.1	447	7.4e-43	Cu/Zn superoxide dismutase [Salicornia europaea]
Cluster-47345.61673	27.89	51.25	14.84	46.76	0	26.76	18.76	0	140	44.73	0	0	38.71	225.43	49.46	87.92	57.34	0	0	317.05	0	87.03	66.89	0	327.36	102.87	39.91	30.33	0	85.54	154.3	321.25	125.62	80.97	8.87	0	222.55	220.64	76.08	64.1	111.38	0	3348	168038487	XP_001771732.1	516	9.4e-50	predicted protein [Physcomitrella patens]>gi|162677039|gb|EDQ63515.1| predicted protein [Physcomitrella patens]
Cluster-47345.61675	6	25	1	12	4	5.71	59	15	34	15	9.27	2	12	101	11	46	3.42	10	15	41	20	18	9	6	104.56	71	71	29	17	12	78.58	57	41	32	23	7	74	91.01	39	26	20	7	441	731339015	XP_010680626.1	462	2.2e-44	PREDICTED: thioredoxin-like protein YLS8 [Beta vulgaris subsp. vulgaris]>gi|870857313|gb|KMT08873.1| hypothetical protein BVRB_6g135960 [Beta vulgaris subsp. vulgaris]
Cluster-47345.61676	34.17	0	36.14	0	0	4.54	10.21	109	0	66.27	0	0	107.09	0	62.12	0	0	0	0	32.3	100.41	33.89	29.97	33.66	362.67	374.71	234.18	141.22	125.74	40.52	269.59	0	0	63.61	66.08	58.24	0	159.63	11.4	124.59	0	105.39	3349	168038487	XP_001771732.1	516	9.4e-50	predicted protein [Physcomitrella patens]>gi|162677039|gb|EDQ63515.1| predicted protein [Physcomitrella patens]
Cluster-47345.183453	0	154.35	0	207.75	227.33	0	669.32	280.06	832.3	251.67	391.04	0	273.73	326.61	135.18	71.03	76.39	71.04	0	203.78	74.3	316.4	0	148.92	797.79	481.83	67.11	0	145.94	401.09	77.79	83.92	251.28	284.74	392.4	181.84	368.62	0	71.73	267.03	305.81	184.97	7544	731425306	XP_010663203.1	3526	0	PREDICTED: uncharacterized protein LOC100248456 [Vitis vinifera]
Cluster-47345.183452	76.02	88.95	169.29	186	212.45	34.46	115.69	56.36	279.89	157.85	344.26	17.09	59.67	71.89	63.72	202.45	165.88	123.25	2.28	60.33	66.18	109.56	159.48	299.77	97.62	67.33	88.44	178.99	126.52	266.03	286.43	26.79	180.19	300.84	276.13	421.92	70.03	98.86	303.12	275.14	433.91	493.99	1924	567894542	XP_006439759.1	1476	2.6e-161	hypothetical protein CICLE_v10018474mg [Citrus clementina]>gi|567894544|ref|XP_006439760.1| hypothetical protein CICLE_v10018474mg [Citrus clementina]>gi|557542021|gb|ESR52999.1| hypothetical protein CICLE_v10018474mg [Citrus clementina]>gi|557542022|gb|ESR53000.1| hypothetical protein CICLE_v10018474mg [Citrus clementina]
Cluster-47345.141879	545.96	932.84	248.57	534.71	342.57	425.77	214.1	639.42	211.45	447.71	175.53	177.97	384.64	443.64	371.8	414.34	193.83	301.98	537.63	800.42	316.05	392.21	257.89	299.8	710.88	815.79	489.63	478.66	256.77	335.36	739	711.22	566.06	440.11	410.39	383.44	838.56	923.14	625.49	622.1	455.82	491.97	314	--	--	--	--	--	--
Cluster-47345.141871	26.25	11.67	34.61	75.66	176.49	127.75	12.68	26.14	19.97	100.83	204.8	101.15	15.7	9.17	46.32	31.08	188.33	154.4	2	13.13	36.75	55.89	165.89	113.12	5.91	23.61	59.55	50.75	138.53	221.86	28.07	7.02	27.56	24.81	183.68	162.56	16.4	26.49	41	29.81	134.24	251.98	253	731358793	XP_010690939.1	267	5.3e-22	PREDICTED: 4-hydroxy-3-methylbut-2-enyl diphosphate reductase, chloroplastic [Beta vulgaris subsp. vulgaris]>gi|870848204|gb|KMT00493.1| hypothetical protein BVRB_9g217920 [Beta vulgaris subsp. vulgaris]	--
Cluster-47345.141873	533	226	456	776	2842	4372	148	582	463	1857.98	2755	4086	191.03	225	1214	602	4959.99	3322	187	195	1212	814	3076.98	2670	713	583	1115	996	2056	2826	125	256	620	444	2447	1946	188	234	821	448	1687	2963	350	567885529	XP_006435323.1	512	2.8e-50	hypothetical protein CICLE_v10000422mg [Citrus clementina]>gi|557537445|gb|ESR48563.1| hypothetical protein CICLE_v10000422mg [Citrus clementina]>gi|641866361|gb|KDO85046.1| hypothetical protein CISIN_1g004921mg [Citrus sinensis]
Cluster-47345.141872	616.67	279.87	686.53	1037.91	3708.63	5348.79	183.46	434.23	529.81	2277.15	4224.81	3271.89	187.6	245	1510.17	903.47	6199.48	4284.36	114.32	187.59	1453.08	1079.51	3672.77	3909.24	755.88	574.41	1434.35	1318.43	3391.26	4124.58	245.11	136.37	862.07	721.83	3697.47	2801.91	163.59	235.05	1203.12	710.52	2997.14	4488.11	596	698581750	XP_009777632.1	896	1.4e-94	PREDICTED: ATP-dependent zinc metalloprotease FTSH, chloroplastic [Nicotiana sylvestris]
Cluster-47345.141875	33.91	11.26	22.46	11.66	62.13	51.41	20.29	25.97	2.17	23.98	8.46	20.62	16.45	8.55	29.89	0	11.34	49.54	6.73	10.45	9.67	14.34	21.34	76.19	0	0	16.15	23.14	25.36	84.3	8.02	2.41	19.75	15.08	103.88	120.97	0	4.7	22.87	25.64	44.67	138.99	2449	731337095	XP_010679606.1	451	2.4e-42	PREDICTED: uncharacterized protein LOC104894929 [Beta vulgaris subsp. vulgaris]>gi|870858297|gb|KMT09815.1| hypothetical protein BVRB_6g127910 [Beta vulgaris subsp. vulgaris]
Cluster-47345.184148	267	228	318	324	370	392	143	209	262	451	416	166	139	196	361	290	498	425	51	158	387	387	392	564	124	208	322	356	301	502	187	112	318	322	464	403	134	153	429	347	494	714	472	2507455	P28723.3	672	1.1e-68	RecName: Full=Formate--tetrahydrofolate ligase; AltName: Full=10-formyletrahydrofolate synthetase; Short=FHS; Short=FTHFS; AltName: Full=Formyltetrahydrofolate synthetase [Spinacia oleracea]>gi|170145|gb|AAA34046.1| 10-formyltetrahydrofolate synthetase [Spinacia oleracea]
Cluster-47345.218226	0	0	4.39	2.54	25.63	41.4	3.47	0	4.51	10.43	9.94	37.04	0	3.79	0	0	36.21	24.72	0	1.83	0	0	31.08	46.76	1.28	0	14.49	0	15.61	37.52	1	0	1.53	0	21.29	43.48	3.05	0	0	0	13.11	64.4	1338	731348399	XP_010685466.1	393	6.8e-36	PREDICTED: putative axial regulator YABBY 2 isoform X1 [Beta vulgaris subsp. vulgaris]>gi|870853088|gb|KMT04969.1| hypothetical protein BVRB_7g171330 isoform A [Beta vulgaris subsp. vulgaris]
Cluster-47345.261504	40.97	0	0	0	0	0	5.01	0	0	0	0	0	0	0	0	0	0	0	0	18.35	0	0	0	0	0	0	0	0	0	0	0	0	0	0	0	0	15.28	34.48	0	0	0	0	2094	159475403	XP_001695808.1	552	3.9e-54	mitochondrial substrate carrier protein [Chlamydomonas reinhardtii]>gi|158275368|gb|EDP01145.1| mitochondrial substrate carrier protein [Chlamydomonas reinhardtii]
Cluster-47345.261509	25.4	49	0	0	0	0	493.36	0	0.5	0	0	0	3	184	0.5	22	0	0	972.61	197.73	0	0	0	0	106.85	161.13	1	0	3.93	2	155.52	416.64	1	18	0.5	0	112.07	36.16	0	0.5	0	0	3264	813178194	XP_012205566.1	1271	2.6e-137	tRNA uridine 5-carboxymethylaminomethyl modification enzyme GidA [Saprolegnia parasitica CBS 223.65]>gi|641529583|gb|KDO23749.1| tRNA uridine 5-carboxymethylaminomethyl modification enzyme GidA [Saprolegnia parasitica CBS 223.65]
Cluster-104967.0	2	10	0	0	0	0	155	0	0	0	0	0	0	13	0	0	0	0	107	15	0	0	0	0	1	50	2	0	2	0	2	8	0	0	0	0	36	17.67	0	0	0	0	1245	544216915	XP_005538602.1	288	9.6e-24	2,3-dihydro-2,3-dihydroxybenzoate dehydrogenase [Cyanidioschyzon merolae strain 10D]>gi|449019164|dbj|BAM82566.1| 2,3-dihydro-2,3-dihydroxybenzoate dehydrogenase [Cyanidioschyzon merolae strain 10D]
Cluster-47345.128546	1.89	1.96	15.14	18.1	165.71	206.38	1	2.92	15.35	24.33	421.4	450.49	0	0	1.82	13.79	241.44	384.31	1	0	6.66	17.11	230.39	151.34	0.98	0	81.47	34.93	276.14	642.58	1	4.93	15.05	25.7	434.4	274.6	1.96	0	29.25	13.65	291.84	365.55	248	697164526	XP_009591073.1	228	1.7e-17	PREDICTED: peamaclein-like [Nicotiana tomentosiformis]	--
Cluster-47345.128548	0	0	1	2	9	3	3	0	1	2	18	4	0	0	0	6	15	20	0	0	1	0	8	3	1	0	7	4	19	11	1	3	10	16	46	29	0	0	9	15	33	56	738	--	--	--	--	--
Cluster-47345.128549	9.11	4.04	37.86	152.39	1028.45	1401.15	6	24.08	147.18	150.68	2680.24	1773.87	2	6	25.82	73.01	1575.72	2417.54	0	1	63.38	94.89	1007.94	898.42	3.02	6	483.2	352.07	1977.84	4114.72	4	19.07	89.66	164.46	2524.3	3387.37	8.04	8	236.88	78.35	1952.06	2712.3	271	697164526	XP_009591073.1	231	8.4e-18	PREDICTED: peamaclein-like [Nicotiana tomentosiformis]	--
Cluster-47345.193798	306	355	97	108	51	89	410	477	184	274	7	65	461	246	214	141	95	54	237	205	243	204	121	93	152	186	59	59	20	59	98	127	31	66	41	67	120	104	47	28	41	102	331	--	--	--	--	--	--
Cluster-47345.199913	30.35	4.81	0.62	8.39	44.5	0	0	7.39	6.6	30.72	0	0	42.41	0	28.57	0	43.91	11.45	0	0	1.28	0	0.7	6.89	31.44	0	0	3.3	18.31	0.22	0	0.01	8.44	0	0	14.33	17.69	42.81	0.49	0	0.4	6.21	5165	731365666	XP_010694650.1	848	4.6e-88	PREDICTED: germinal-center associated nuclear protein [Beta vulgaris subsp. vulgaris]>gi|870845487|gb|KMS98208.1| hypothetical protein BVRB_4g094720 [Beta vulgaris subsp. vulgaris]
Cluster-47345.83144	0.2	100.2	0	0	0	0	323.14	0.14	0.08	452.08	17.22	0.18	0	0	0	0.18	0	0.24	0.11	209.54	0.26	0.2	0.2	0	0.05	0	0.27	0	71.23	237.8	0.01	0	0.02	0	0	0	0	0.14	0	94.38	0	0	2610	731377348	XP_010667843.1	2046	2.8e-227	PREDICTED: DEAD-box ATP-dependent RNA helicase 57 [Beta vulgaris subsp. vulgaris]>gi|870841255|gb|KMS95090.1| hypothetical protein BVRB_012630 [Beta vulgaris subsp. vulgaris]
Cluster-47345.165892	213	194	206.56	274.55	230.41	57	264.17	182.07	361	256.37	200	25	148	174	106	294.61	213.77	174.33	24	121.66	132	142.5	179	311	126	194	202	189	157	281.34	431.59	50	221.31	474	350	418	232	241.7	511.86	415.19	504.49	531.77	1505	731317437	XP_010668895.1	1041	5.6e-111	PREDICTED: uncharacterized protein LOC104886031 [Beta vulgaris subsp. vulgaris]
Cluster-47345.227770	314.18	195.59	117.68	33.82	123.97	212.1	178.82	209.76	62.87	128.87	42.62	50.3	338.14	166.46	61.31	38.4	123.19	65.59	131.99	409.72	186.78	46.74	203.8	135.94	57.31	222.58	100.51	45.01	126.54	156.77	78.6	73.94	47.99	91.49	200.57	143.76	226.42	172.28	92.37	27.27	278.34	302.76	6114	731377165	XP_010667798.1	3919	0	PREDICTED: receptor-like protein kinase HSL1 [Beta vulgaris subsp. vulgaris]
Cluster-82298.0	8.25	30	0	0	0	0	1	0	0	0	0	0	13.99	11.3	0	0	0	0	12.86	2.96	0	0	0	0	1	2	0	0	0	0	7.74	39.66	0	0	0	0	33.74	10.68	0	0	0	0	1565	--	--	--	--	--	--
Cluster-47345.27827	400	555	136	82	16	11	346	1349	220	396	0	15	733	452	289	144	4	14	147	380	179	158	6	7	496	586	230	229	5	13	524	869	286	254	3	5	526	512	181	331	28	23	1906	731320824	XP_010671018.1	564	1.4e-55	PREDICTED: protein LIGHT-DEPENDENT SHORT HYPOCOTYLS 4-like [Beta vulgaris subsp. vulgaris]>gi|870865555|gb|KMT16605.1| hypothetical protein BVRB_3g048920 [Beta vulgaris subsp. vulgaris]
Cluster-47345.27824	0.48	4.71	0	0	0	0	33.56	3	1	0	0	0	1	32.86	1	5.1	0	0	306.49	26.46	0	0	0	0	11.89	37.3	0	0	2	0	28.73	59.87	0	0	0	0	4.39	0	0	0	0	0	2014	669147626	XP_008609375.1	421	5.8e-39	hypothetical protein SDRG_05439 [Saprolegnia diclina VS20]>gi|530738971|gb|EQC37213.1| hypothetical protein SDRG_05439 [Saprolegnia diclina VS20]
Cluster-47345.27825	12.59	0	0	0	0	0	86.32	0	0	0	0	0	0	4.25	0	0	0	0	146.95	25.96	0	0	0	0	39.69	17.44	0	0	0	0	17.97	14.62	1	0	0	0	35.67	14.4	0	0	0	0	1916	669147626	XP_008609375.1	418	1.2e-38	hypothetical protein SDRG_05439 [Saprolegnia diclina VS20]>gi|530738971|gb|EQC37213.1| hypothetical protein SDRG_05439 [Saprolegnia diclina VS20]
Cluster-47345.153011	43.04	43.17	36.32	0	0	0	37.21	122.68	43.06	0	0	35.56	94.63	37.57	117.63	43.04	43.11	0	43.12	42.97	0	0	0	0	40.61	40.16	345.07	172.02	42.98	43.11	172.48	0	85.96	0	0	0	0	66.66	95.36	0	86.1	0	3886	731347953	XP_010685247.1	322	3.4e-27	PREDICTED: phosphoinositide phosphatase SAC2-like [Beta vulgaris subsp. vulgaris]
Cluster-47345.46638	0	12.55	0	0	18.16	61.36	79.02	154.23	23.72	179.05	28.54	0	104.8	45.46	133.04	0	43.32	0	0	177.55	76.25	38.55	14.91	42.67	21.86	54.29	0	20.55	0	0	83.76	0	60.33	26.09	11.1	0	114.21	14.94	18.62	27.61	0	0	5749	731348547	XP_010685543.1	2357	5.4e-263	PREDICTED: phosphoinositide phospholipase C 2-like [Beta vulgaris subsp. vulgaris]
Cluster-47345.46630	0	52.76	0	0	0	16.67	25.72	38.97	30.7	0	0	0	95.97	33.88	41.03	58.15	37.39	0	10.51	24.06	0	6.26	27.42	0	26.75	83.44	0	0	0	0	27.84	34.91	25.99	64.5	21.63	14.17	0	70.11	74.45	0	0	0	5753	731348547	XP_010685543.1	2357	5.4e-263	PREDICTED: phosphoinositide phospholipase C 2-like [Beta vulgaris subsp. vulgaris]
Cluster-47345.27829	14.75	16	0	0	0	0	87.35	0	0	0	0	0	1	42	0	10	0	0	280.18	35.51	0	0	0	0	64.1	31.34	0	0	0	0	44.22	72.75	0	0	0	0	9.94	0.81	0	0	0	0	2977	612388943	XP_007509992.1	1323	2.2e-143	predicted protein [Bathycoccus prasinos]>gi|412985661|emb|CCO19107.1| predicted protein [Bathycoccus prasinos]
Cluster-47345.138426	1895.78	4701.62	861.64	2041.46	1465.34	1243.34	2769.55	2251.53	2339.14	1984.28	949.52	680.42	1970.75	2672.37	1991.98	2018.81	1074.86	1530.07	1015.18	3903.31	1624.14	2042.77	1207.78	1831.22	4073.99	3433.77	2249.88	1832.91	1285.93	1373.57	3689.99	2022.79	2545.25	2720.05	1843.87	1198.77	3388.49	2501.6	2637.87	1729.51	2839.07	2481.38	490	731313528	XP_010680717.1	503	4.4e-49	PREDICTED: uncharacterized protein LOC104895802 [Beta vulgaris subsp. vulgaris]>gi|870868735|gb|KMT19538.1| hypothetical protein BVRB_1g011590 [Beta vulgaris subsp. vulgaris]
Cluster-47345.71442	0	10.75	0	0	36.48	0	323.24	112.77	17.1	57.56	0	36.44	16.97	152.36	0	0	17.98	0	63.94	181.52	135.14	36.39	0	0	0	20.25	0	0	36.28	0	0	0	13.87	0	0	36.35	0	0	50.31	36.32	0	0	4906	731368741	XP_010696313.1	3781	0	PREDICTED: WD repeat-containing protein 3 [Beta vulgaris subsp. vulgaris]>gi|870843997|gb|KMS97063.1| hypothetical protein BVRB_7g179240 [Beta vulgaris subsp. vulgaris]
Cluster-47345.54294	230.92	182.41	0	131.2	15.69	16.65	197.79	0	118.72	150.38	6.97	0	0	137.88	66.86	122.54	9.02	45.8	75	258.1	0	0	17.92	24.91	75.88	102	97.04	112.17	4.98	22.92	91.15	0	92.93	0	18.99	16.93	105.16	95.97	106.66	0	60.87	38.87	2334	731361984	XP_010692652.1	1603	5.9e-176	PREDICTED: cytochrome P450 81E8-like [Beta vulgaris subsp. vulgaris]
Cluster-47345.118343	231.6	203.61	191.68	190.63	113.25	222.16	480.7	321.37	336.27	253.13	255.5	149.82	154.85	513.89	285.84	325.14	134.08	202.83	125.05	473.57	292.85	222.53	170.59	238.63	414.86	527.52	325.5	181.75	102.53	205.89	286.95	347.5	323.56	259.56	141.11	135.69	412.29	290.41	325.84	138.39	171.88	100.72	4522	731315056	XP_010689736.1	715	1.1e-72	PREDICTED: putative ABC1 protein At2g40090 isoform X1 [Beta vulgaris subsp. vulgaris]
Cluster-47345.211269	166	269	152	233	90	107	277	251	346	323	160	79	158	235	255	249	101	103	56	245	178	260	85	101	340	319	211	272	78	125	343	182	286	282	102	92	171	171	228	241	148	163	1165	731371724	XP_010666129.1	396	2.7e-36	PREDICTED: probable ATP-dependent helicase PF08_0048 [Beta vulgaris subsp. vulgaris]>gi|870843028|gb|KMS96295.1| hypothetical protein BVRB_000090 [Beta vulgaris subsp. vulgaris]
Cluster-47345.179267	0	0	0	0	0	0	0	0	0	0	51.14	0	20.5	0	0	45.16	90.97	26.51	0	0	0	0	0	65.94	159.19	83.07	79.84	0	83.78	38.13	130.79	0	40.82	49.37	45.21	43	6.41	19.3	34.61	0	53.05	0	5827	731311663	XP_010670458.1	2108	4.1e-234	PREDICTED: uncharacterized protein LOC104887505 isoform X1 [Beta vulgaris subsp. vulgaris]>gi|870869743|gb|KMT20488.1| hypothetical protein BVRB_1g004740 [Beta vulgaris subsp. vulgaris]
Cluster-47345.182204	0	120.38	24.03	0	0	0	93.5	65.3	43.56	0	143.87	56.21	0	48.23	0	0	119	30.65	26.38	15.98	87.37	1.57	15.97	50.06	0	3	68.68	58.04	121.76	1.89	51.27	26.13	3.17	97.89	140.92	71.73	17.11	0	0	76.94	0	0	2017	731354752	XP_010688767.1	587	3.3e-58	PREDICTED: transcription initiation factor TFIID subunit 15 [Beta vulgaris subsp. vulgaris]>gi|870850572|gb|KMT02672.1| hypothetical protein BVRB_9g203490 [Beta vulgaris subsp. vulgaris]
Cluster-47345.86091	288.81	556.68	196.02	461.82	223.09	202.07	792.67	443.13	724.77	653.39	588.71	194.37	262	749.97	586.17	723.93	255.71	405.74	144.85	805.75	381.56	654.38	256.86	327.48	1124.14	849.03	693.34	614.89	308.22	448.5	966.46	493.15	985.55	949.99	555.02	375.26	1138.19	766.06	1176.91	642.76	614.16	530.49	505	402810020	AFR11230.1	780	3.4e-81	calcium dependent protein kinase 1 [Chenopodium album]
Cluster-47345.284806	79	39	64	33	78	110	13	74	17	115	13	152	70	67	87	33	480	60	32	43	109	86	383	303	14	33	53	45	33	54	11	29	15	28	90	149	12	16	31	35	63	113	3254	731329903	XP_010675844.1	1397	6.3e-152	PREDICTED: long-chain-alcohol O-fatty-acyltransferase-like [Beta vulgaris subsp. vulgaris]
Cluster-47345.41172	51	53	0	0	0	0	619	9	1	0	0	0	1	157	0	20	0	0	1162	178	2	1	0	1	147	181	3	0	11	0	152	466	1	6	0	0	137	26	0	0	0	0	1018	--	--	--	--	--
Cluster-47345.142246	293.23	68.12	1398.61	406.55	243.36	261.75	38.09	18.77	152.67	326	102.65	100.87	42.87	20.5	315.97	242.03	144.28	292.03	104.33	51.11	248.8	474.65	207.31	80.81	7.41	12.81	308.07	335.68	49.01	116.62	67.05	14.34	113.78	120.42	70.45	117.53	48.18	147.34	228.59	159.31	176.19	82.36	252	--	--	--	--	--	--
Cluster-47345.32719	2	18.73	0	0	0	0	147.57	0	2	0	0	0	0	40.11	0	1	0	0	219.43	30.46	0	1	0	0	26.68	31.42	0	0	0	0	21.71	54.51	0	5	0	0	17.14	1.11	0	0	0	0	967	--	--	--	--	--	--
Cluster-47345.195114	76	62	107	117	233	68	65	59	115	106	212	32	43	54	52	106	187	168	2	51	55	63	175	288	70	92	102	89	117	191	207	34	91	214	368	365	51	94	180	168	288	451	2133	731311031	XP_010686530.1	1849	1.6e-204	PREDICTED: endoribonuclease Dicer homolog 1 [Beta vulgaris subsp. vulgaris]>gi|870869437|gb|KMT20182.1| hypothetical protein BVRB_1g001910 isoform A [Beta vulgaris subsp. vulgaris]
Cluster-47345.79547	0	0	8.72	2.7	0	0	0	0	0	0	0	0	54.06	3.26	0.09	0	0	0	0	0	21.09	0	0	0	0	0	24.44	6.64	0	0	0	0	0	0	0	0	25.6	13.37	18.97	0	0	0	2876	731320302	XP_010670733.1	1146	7.1e-123	PREDICTED: pleiotropic drug resistance protein TUR2-like [Beta vulgaris subsp. vulgaris]>gi|870865824|gb|KMT16862.1| hypothetical protein BVRB_2g043420 [Beta vulgaris subsp. vulgaris]
Cluster-47345.169309	2.52	6	18.66	8.27	35.24	48.12	1.98	0	0	9.96	42.17	13	0	3	12.31	15.14	20.96	40.76	0	0	0	10.13	18.91	45.51	59.2	5	9.84	36.44	144.34	157.91	17.12	1.44	33.59	103.42	103.66	92.41	33	1.01	60.4	52.06	142.47	102.61	1326	--	--	--	--	--	--
Cluster-47345.231580	424.9	255.38	8.28	62.25	16.44	6.28	55.77	129.33	32.41	92.8	1.64	43.23	312.15	190.23	45.88	10.18	238.59	3.3	103.68	474.86	54	29.6	196.26	49.27	14.03	220.73	42	14.61	8.17	6.58	125.37	41.53	3.06	0	3.27	21.09	93.79	75.09	9.83	3.94	14.82	12.2	3676	731317445	XP_010668942.1	2164	8.2e-241	PREDICTED: protein NRT1/ PTR FAMILY 1.2-like [Beta vulgaris subsp. vulgaris]
Cluster-47345.64869	0	0	0	0	0	71.61	2.06	0	0	0	118.97	0	0	0	0	0	95.2	23.85	0	0	0	0	71.62	47.67	0	0	0	0	23.73	23.8	2	0	0	0	0	47.5	0	0	40.66	0	190.2	166.68	4529	731329615	XP_010675690.1	534	1e-51	PREDICTED: monothiol glutaredoxin-S6-like [Beta vulgaris subsp. vulgaris]>gi|870861442|gb|KMT12714.1| hypothetical protein BVRB_4g088110 [Beta vulgaris subsp. vulgaris]
Cluster-47345.64868	1	4	6	42.48	408.36	718.42	0	1.04	32.29	31.06	655.94	342.73	3	3.53	25	12.52	478.02	254.43	5	1	57.15	36	502.74	176.11	4.41	0	56.51	5	405.66	409.81	0	9	12.2	9	510.96	331.37	8	8	0	39.01	722.58	903.31	4349	731329615	XP_010675690.1	534	1e-51	PREDICTED: monothiol glutaredoxin-S6-like [Beta vulgaris subsp. vulgaris]>gi|870861442|gb|KMT12714.1| hypothetical protein BVRB_4g088110 [Beta vulgaris subsp. vulgaris]
Cluster-47345.224052	232.8	817.46	178.91	506.08	63	43	482.28	709.25	400.16	620.09	86.55	62.07	666.65	677.23	640.94	450.41	55.63	86	243.56	756.13	339.51	668.18	57.44	82.07	919.12	719.31	468.72	413.09	32	68	647.75	552.66	624.15	548.08	61.2	52	640.79	499.79	413.2	459.07	156.74	77	389	731372187	XP_010666271.1	528	4.4e-52	PREDICTED: uncharacterized protein LOC104883439 [Beta vulgaris subsp. vulgaris]>gi|870842904|gb|KMS96194.1| hypothetical protein BVRB_001040 [Beta vulgaris subsp. vulgaris]
Cluster-47345.223264	0	5.18	28.06	25.76	14.05	0	4.06	0	80.63	36.58	34.26	0	0	6.46	13.63	0	26.71	76.21	0	0	0.04	22.26	0	0	0	0	24.54	6.07	12.21	9.7	9	0	17.36	56.5	108.29	24.15	80.8	0.05	57.45	63.26	30.37	56.4	7566	731348722	XP_010685630.1	3210	0	PREDICTED: putative ATP-dependent RNA helicase C550.03c [Beta vulgaris subsp. vulgaris]>gi|870853251|gb|KMT05132.1| hypothetical protein BVRB_7g172820 [Beta vulgaris subsp. vulgaris]
Cluster-47345.80876	20.41	33.31	57.4	23.61	0	0	21.14	0	11.43	27.01	28.8	8.53	10.1	0	10.16	30.49	31.63	18.55	0	0	0	7.13	12.18	40.89	8.63	12	11.75	103.51	13.22	13.68	41.97	0	9.65	47.49	8.56	0	28.58	0	72.56	5.39	49.65	45.34	2174	731336563	XP_010679330.1	2211	1.7e-246	PREDICTED: putative lysine-specific demethylase JMJ16 isoform X3 [Beta vulgaris subsp. vulgaris]
Cluster-47345.233241	71.36	22.11	20.51	16.9	0	61.88	35.82	35.14	25.62	0	28.93	30.97	0	35.1	13.64	12.6	0	61.19	0	35.68	0	0	39.05	47.79	27.27	12.83	19.73	38.85	26.55	30.72	8.22	5.86	52.87	0	15.07	41.78	0	11.85	60.37	16.7	0	10.57	4151	731362241	XP_010692788.1	1775	1.2e-195	PREDICTED: uncharacterized protein LOC104905848 [Beta vulgaris subsp. vulgaris]
Cluster-47345.121611	30.44	0	26.29	0	0	0	0	0	0	0	39.11	20.75	25.19	0	16.65	0	43.5	0	12.86	10.99	0	0	0.48	30.34	0	0	0	17.85	18.74	35.03	0	23.72	29.49	58.48	48.59	69.83	1.64	0	35.87	26.68	62.98	0	1807	731339919	XP_010681114.1	456	4.6e-43	PREDICTED: diacylglycerol O-acyltransferase 2 isoform X1 [Beta vulgaris subsp. vulgaris]>gi|870857111|gb|KMT08687.1| hypothetical protein BVRB_6g139610 [Beta vulgaris subsp. vulgaris]
Cluster-47345.121616	93.43	113.25	42.66	0	0	0	120.11	151.94	44.35	0	29.77	57.57	44.23	61.45	0	0	26.52	57.76	59.51	136.58	20.83	17.67	47.93	55.02	84.05	130.94	42.5	0	51.65	0	47.35	0	11.11	11.21	17.96	91.36	66.41	0	0	23.6	35.76	56.62	975	731339919	XP_010681114.1	980	4.3e-104	PREDICTED: diacylglycerol O-acyltransferase 2 isoform X1 [Beta vulgaris subsp. vulgaris]>gi|870857111|gb|KMT08687.1| hypothetical protein BVRB_6g139610 [Beta vulgaris subsp. vulgaris]
Cluster-47345.207379	147	110.33	272.12	163.84	28.62	110	59.04	144.18	97.58	264.03	10	90.76	186.94	73.23	290	251.1	68	64	21	117.31	253.35	313.22	48	58.06	111.7	55.36	249.49	386.49	42	75	49	52	297.47	273.17	96.55	86	129.39	76.79	234.96	178.68	109	57	1283	870868953	KMT19739.1	210	1.1e-14	hypothetical protein BVRB_1g007940 [Beta vulgaris subsp. vulgaris]	--
Cluster-47345.42937	60.05	23.3	6.01	3	0	0	218.78	12.92	3.58	0	0	0	1	35.99	3.5	8	0	0	479.43	67.08	0	0	1	0	51.73	118.67	2	0	2	0	32.72	146.89	0	1	0	0	51.57	15.69	0	0	1	0	459	326521524	BAK00338.1	500	9.2e-49	predicted protein [Hordeum vulgare subsp. vulgare]
Cluster-47345.112242	11.08	31.28	17.19	23.03	25.8	0	20.5	28.09	0	22.97	23.22	10.57	25.55	39.08	48.64	25.33	30.03	30.73	0	25.72	51.31	36.95	0	0	0	27.28	34.52	12.58	25.88	31.64	12.2	23.9	34.73	0	8.62	48.27	29.65	39.06	30.31	44.44	45.63	45.09	2381	731352084	XP_010687354.1	1566	1.2e-171	PREDICTED: zinc finger protein-like 1 homolog isoform X1 [Beta vulgaris subsp. vulgaris]>gi|870851815|gb|KMT03823.1| hypothetical protein BVRB_8g189670 [Beta vulgaris subsp. vulgaris]
Cluster-47345.112240	107.46	26.66	42.6	48.28	152.43	260.43	35.87	3.16	49.46	48.4	432.72	95.03	8	16.69	70.91	87.8	162.21	166.71	14.3	30.06	88.73	33.82	195.88	116.43	172.15	18.78	158.19	74.46	422.31	406.99	44.21	106.33	115.26	322.6	350.87	285.41	53.87	106.74	260.74	723.07	807.99	704.42	3123	731317226	XP_010668218.1	2081	2.9e-231	PREDICTED: protein NRT1/ PTR FAMILY 1.1-like [Beta vulgaris subsp. vulgaris]
Cluster-47345.112245	11.79	17	11.17	22.65	86.38	112.54	0	20.89	15.06	56.1	101.42	59.53	0.13	3.67	14.53	18.01	123.05	81.69	0	6.95	25.26	14.3	93.95	85.87	13.83	10.84	22.8	19.05	54.95	71.48	4.03	2.36	6.24	16.33	60.58	38.13	4.95	0	19.56	10.62	84.36	121.38	265	565350308	XP_006342112.1	412	8.5e-39	PREDICTED: ATP-dependent zinc metalloprotease FTSH, chloroplastic-like [Solanum tuberosum]
Cluster-47345.117147	23.44	8.12	6.55	10.89	0	0	32.04	0	0	10.11	0	3.64	22.31	18.73	8.56	0	16.52	0	6.79	4.68	19.8	25.27	0	0	6.1	0	9.22	0	0	10.5	0	0	0	7.66	21.27	8.68	11.96	0	13.75	11.94	0	0	3943	731355850	XP_010689357.1	1264	2e-136	PREDICTED: la-related protein 1A isoform X2 [Beta vulgaris subsp. vulgaris]>gi|731355852|ref|XP_010689359.1| PREDICTED: la-related protein 1A isoform X3 [Beta vulgaris subsp. vulgaris]
Cluster-47345.212013	30.28	84.25	16.42	58.26	16.31	25.75	643.8	66.04	343.15	64.5	33.3	3.07	59.09	55.48	61.63	49.14	10.6	15.64	28.37	103.15	53.95	51.53	5.72	8.72	141.03	138.35	68.45	56.06	3.86	13.7	264.11	58.26	65.29	71.21	18.85	19.25	154.93	142.31	73.29	27.86	23.03	27.91	249	84578865	BAE72875.1	408	2.3e-38	Cinnamic acid 4-hydroxylase [Verbena x hybrida]
Cluster-47345.77113	0	0	38.27	32.11	0	0	0	0	0	0	46.5	0	0	0	0	53.15	0	0	0	0	0	42.85	16.72	0	0	0	0	0	0	24.05	0	0	0	48.61	0	17.42	15.17	0	0	0	0	37.04	1872	731342809	XP_010682582.1	459	2.1e-43	PREDICTED: serine/arginine-rich splicing factor RSZ21 [Beta vulgaris subsp. vulgaris]>gi|731342811|ref|XP_010682583.1| PREDICTED: serine/arginine-rich splicing factor RSZ21 [Beta vulgaris subsp. vulgaris]>gi|731342813|ref|XP_010682584.1| PREDICTED: serine/arginine-rich splicing factor RSZ21 [Beta vulgaris subsp. vulgaris]>gi|870855568|gb|KMT07284.1| hypothetical protein BVRB_6g149140 [Beta vulgar…
Cluster-47345.96244	1	1	5	11	43	69	0	0	1	19	35	40	0	0	5	2	41	60	0	2	8	7	65	24	0	0	8	8	13	12	1	1	7	2	24	14	1	1	5	0	15	30	230	--	--	--	--	--	--
Cluster-47345.96243	92	80	91	95	150	207	79	144	108	176	223	142	88	84	132	107	236	197	33	69	87	95	164	201	74	91	159	114	267	384	91	79	98	127	333	240	47	64	102	92	246	391	497	648833630	AIC36756.1	834	1.9e-87	stearoyl-acyl carrier protein desaturase A [Nicotiana benthamiana]
Cluster-47345.49117	57.69	51.22	81.35	102.93	150.51	186.35	0	69.12	38	86.45	61.53	124.99	57.99	38.69	81.3	66.36	126.18	149.16	0	0	134	163.99	107.09	133.07	19.21	30.29	220.32	286.8	147.98	247.81	48	19.25	127	145.02	134.9	108.42	25	47	70.22	103.77	169.61	228.36	2143	731324356	XP_010672928.1	1071	2.6e-114	PREDICTED: protein IQ-DOMAIN 14 [Beta vulgaris subsp. vulgaris]>gi|731324358|ref|XP_010672929.1| PREDICTED: protein IQ-DOMAIN 14 [Beta vulgaris subsp. vulgaris]>gi|870863960|gb|KMT15093.1| hypothetical protein BVRB_3g062140 [Beta vulgaris subsp. vulgaris]
Cluster-47345.58708	434.05	550.77	28.25	100.11	73.02	72.76	89.31	221.92	0	43.99	0	39.84	190.26	368.34	371.18	3.24	64.38	39.78	89.38	403.43	25	128.63	0	0	259.51	213.89	147.79	69.99	0	136.52	163.86	329.2	8.85	4.68	27.03	104.59	238.83	170.09	20.6	108.61	3.09	0	3340	731323138	XP_010672268.1	1029	3.1e-109	PREDICTED: uncharacterized protein LOC104888858 isoform X2 [Beta vulgaris subsp. vulgaris]
Cluster-47345.123706	34.9	36.64	0	0	0	50.24	0	43.35	0	7.37	0	72.98	85.83	36.48	10.1	4.13	0	3.2	61.5	76.85	0.31	0	12.95	0	95.19	55	0	0	11.67	0	0	103.06	0	0	2.05	11.23	11.17	21.02	0	0	0	0	1443	731363729	XP_010693586.1	753	1.3e-77	PREDICTED: condensin-2 complex subunit H2 [Beta vulgaris subsp. vulgaris]>gi|870846394|gb|KMS98964.1| hypothetical protein BVRB_3g067040 [Beta vulgaris subsp. vulgaris]
Cluster-47345.123703	0	58.18	0	15.52	7.23	0	61.63	8.26	41.93	42.26	72.92	0	32.06	58.62	38.56	51.14	24.09	13.13	0	25.99	6.98	67.62	31.85	50.17	127.84	113.1	13.28	32.58	12.54	0	75.27	9.1	28.11	54.24	19.85	7.55	0	14.09	16.74	16.58	35.09	0	1663	731311856	XP_010671420.1	598	1.4e-59	PREDICTED: crt homolog 2 [Beta vulgaris subsp. vulgaris]
Cluster-47345.123702	14.75	42.89	12.96	40.7	20.14	20.71	11.13	70.69	8.27	59.92	9.89	40.74	90.08	82.75	51.25	34.1	120.59	39.11	18	53.44	26.28	69.66	47.57	75.3	66.35	34.91	18.37	9.1	0	0	23.83	10.45	4.52	8.67	15.73	16.44	0	2.81	21.18	6.93	7.12	0	1423	731311856	XP_010671420.1	313	1.4e-26	PREDICTED: crt homolog 2 [Beta vulgaris subsp. vulgaris]
Cluster-47345.123709	14.49	11.67	21.5	39.92	120.12	228.49	8.75	21.82	19.31	71.24	133.74	99.36	2.08	11.74	45.85	45.36	112.02	173.17	6.09	11.37	39.49	35.88	143.65	154.17	26.74	20.37	47.89	44.28	92.9	147.43	15.79	10.23	42.83	21.07	172.12	82.71	24.16	10.37	32.55	23.71	132.54	221.96	278	731331314	XP_010676600.1	325	1.1e-28	PREDICTED: PGR5-like protein 1A, chloroplastic [Beta vulgaris subsp. vulgaris]>gi|731331316|ref|XP_010676601.1| PREDICTED: PGR5-like protein 1A, chloroplastic [Beta vulgaris subsp. vulgaris]>gi|870860891|gb|KMT12199.1| hypothetical protein BVRB_5g101470 [Beta vulgaris subsp. vulgaris]
Cluster-105539.0	13.21	5	0	2	0	0	14	0	0	0	0	0	0	13	0	1	0	0	238.07	3.98	0	0	0	0	10.34	29	0	0	2.59	0	49	108	0	3	0	0	48	6	0	0	0	0	2622	675165461	XP_008891615.1	720	1.6e-73	hypothetical protein PPTG_02307 [Phytophthora parasitica INRA-310]>gi|568107720|gb|ETN22344.1| hypothetical protein PPTG_02307 [Phytophthora parasitica INRA-310]>gi|570989809|gb|ETP47947.1| hypothetical protein F442_06208 [Phytophthora parasitica P10297]
Cluster-47345.115846	35.61	0	0	0	1.89	0	0.3	56.91	0	33.18	0	161.04	0	0	120.57	51.26	0.65	0	44.46	62.29	0	0	18.7	0	0	78.32	0	21.5	89.64	24.97	0	0	0	41.07	0	0	87.45	0	0	15.22	0	19.95	4501	255556131	XP_002519100.1	1353	1.1e-146	multidrug resistance pump, putative [Ricinus communis]>gi|223541763|gb|EEF43311.1| multidrug resistance pump, putative [Ricinus communis]
Cluster-47345.273910	0	0	0	0	0	0	0	0	0	0	0	0	0	145.19	0	0	0	0	1374.36	31.92	0	0	0	0	11.98	0	0	0	33.54	0	135.74	128.99	0	0	0	0	0	0	0	0	0	0	5107	147768315	CAN78121.1	142	3.3e-06	hypothetical protein VITISV_041546 [Vitis vinifera]
Cluster-47345.25883	6.22	25.7	1	0	0	0	278.26	2	0	0	0	0	3	84.85	1	7	1	0	644.82	92.27	0	0	0	0	87.98	64.26	0	0	3	0	99.67	163.85	0	3	0	0	57.32	4.36	0	0	0	0	1230	--	--	--	--	--	--
Cluster-47345.249427	13	26	0	0	0	0	360	1	0	0	1	0	5	100	0	8	1	0	770	119	0	1	0	0	143	84	3	0	3	2	112	211	0	9	0	0	43	11	0	0	0	0	709	449463062	XP_004149253.1	244	6.8e-19	PREDICTED: glycosyltransferase family 64 protein C4 [Cucumis sativus]	--
Cluster-47345.249428	40	14	0	0	0	0	311	2	0	0	0	0	2	45	0	3	0	0	505	74	0	0	0	0	182	53	1	0	2	0	42	93	1	6	0	0	50	61	0	0	0	0	843	545712030	XP_005708320.1	317	2.8e-27	alpha-1,4-N-acetylglucosaminyltransferase EXTL3 isoform 1 [Galdieria sulphuraria]>gi|452824800|gb|EME31800.1| alpha-1,4-N-acetylglucosaminyltransferase EXTL3 isoform 1 [Galdieria sulphuraria]
Cluster-47345.271363	12	13	0	1	0	0	161	3	1	0	0	0	1	57	0	6	0	0	552	101	0	0	0	0	74	80	1	1	0	0	93	166	1	3	1	0	35	5	0	0	0	0	2293	--	--	--	--	--	--
Cluster-47345.271367	0	5	0	0	0	0	20	0	0	0	0	0	6	0	0	0	0	0	21.94	6	0	0	0	0	36	103	8	0	0	0	1	0	0	0	0	0	2	16	0	0	0	0	1955	551672686	XP_005839099.1	1005	1.1e-106	hypothetical protein GUITHDRAFT_161314 [Guillardia theta CCMP2712]>gi|428183261|gb|EKX52119.1| hypothetical protein GUITHDRAFT_161314 [Guillardia theta CCMP2712]
Cluster-47345.166183	57.18	28.79	61.78	47.61	175.59	397.12	7.13	34.84	24.71	74.68	154.68	252.21	8.52	31.32	106.56	47.28	188.72	229.8	20.42	29.73	85.39	75.19	153.93	235.16	23.44	26.72	62.55	58.4	106.19	157.47	12.15	12.6	44.34	44.78	158.84	86.45	7.42	7.43	39.69	38.66	153.46	194.57	399	731364043	XP_010693759.1	407	4.8e-38	PREDICTED: 50S ribosomal protein L12, chloroplastic [Beta vulgaris subsp. vulgaris]>gi|870846249|gb|KMS98836.1| hypothetical protein BVRB_3g068170 [Beta vulgaris subsp. vulgaris]
Cluster-47345.56931	797.16	648.56	491.34	267.68	342.63	496.25	71.91	860.01	92.78	768.49	30.03	418.28	1142.72	603.32	699.71	270.18	883.18	216.97	495.9	554.1	713.6	516.92	846.08	538.46	239.89	409	157.16	185.55	124	295.63	121.9	230.83	118	115.05	307.68	451.3	146.38	138.32	186.18	135.2	289.18	522.13	2997	731319034	XP_010670041.1	2327	8.4e-260	PREDICTED: probable inactive receptor kinase At5g58300 [Beta vulgaris subsp. vulgaris]
Cluster-47345.145079	599.04	264.53	1133.7	1306.5	8231.98	16093.8	143.78	466.7	843.04	1536.1	10421.5	9878.27	107.79	171.1	1347.84	1181.61	8916.88	13069	103.11	224.87	1379.77	1562.77	6862.01	10750.5	432.87	761.86	2768.71	2701.66	9451.37	12983.4	226.72	380.06	1755.44	1305.18	12681.1	8819.37	266.76	236.61	1619.05	1026.59	8613.99	14016.8	460	21950712	AAM78591.1	705	1.6e-72	rubisco activase [Chenopodium quinoa]
Cluster-47345.145078	82758.1	75635.5	10108.3	18460.5	3002.49	4203.28	29856.1	34606.7	10254	13271.1	1759.33	869	49859	13603	7051.69	7504.43	873	1079.74	21791	64065.3	6652.14	10428	2064.67	600	44915.6	34077.6	17067	11355.9	1763	2404.92	50692.1	24525.5	4588.73	13242.8	727.64	836.51	75985.4	82209.4	7748.57	11826.3	3473.86	1451.63	1964	731343690	XP_010683018.1	327	4.5e-28	PREDICTED: IST1-like protein [Beta vulgaris subsp. vulgaris]>gi|870855172|gb|KMT06905.1| hypothetical protein BVRB_6g152420 [Beta vulgaris subsp. vulgaris]
Cluster-47345.145076	604.52	272.25	761.46	1150.25	7186.96	11747.4	167	488.75	827.77	1861.84	8326.09	9665.09	113.88	185.87	1412.89	1154.2	8200.18	11613.1	76.46	190.6	1328.46	1181.93	5814.98	7476.63	345.64	587.86	2081.22	2114.36	6181.79	8678.49	192.77	406.92	1359.58	982.02	8032.5	7942.08	206.55	329.59	1326.05	1071.4	5217.4	10326.9	365	731315361	XP_010691068.1	497	1.6e-48	PREDICTED: ribulose bisphosphate carboxylase/oxygenase activase, chloroplastic isoform X1 [Beta vulgaris subsp. vulgaris]
Cluster-47345.145070	65.24	29.58	73.96	130.07	1161.97	2389.76	13.78	42.93	89.56	167.42	1052.32	1099.16	10.88	24.54	118.97	133.92	917.75	1607.69	11.74	9.43	116.36	134.17	1038.58	1150.94	45.95	66.83	309.04	217.35	783.67	1407.18	25.96	50.76	127.84	117.57	1390.21	734.17	31.24	32.19	169.82	84.46	918.78	1429.39	256	21950712	AAM78591.1	412	8.1e-39	rubisco activase [Chenopodium quinoa]
Cluster-47345.145073	78.87	27.85	100.09	151.18	1139.72	2923.71	24	73.13	116.71	187.31	1213.23	1505.94	19	20.01	162.47	154.91	1126.94	1759.25	24	24.15	124.05	192.8	1015.75	1289.52	63.76	95.45	398.62	309.85	1027.43	1492.29	50.83	89.38	175.31	133.84	1511.24	1315.88	36.58	48.71	193.45	110.19	933.22	1663.97	257	357492323	XP_003616450.1	172	5.5e-11	Ribulose-1 5-bisphosphate carboxylase/oxygenase activase [Medicago truncatula]>gi|355517785|gb|AES99408.1| ribulose bisphosphate carboxylase/oxygenase activase [Medicago truncatula]
Cluster-47345.145072	205.7	107.2	368.58	377.51	2346.84	5753.98	44.1	175.9	331.92	492.58	3349.82	3449.5	43.18	61.13	469.66	403.74	2639.66	3802.52	37.05	82.25	538.12	528.18	1821.63	3524.02	171.28	306.02	834.9	894.39	3571.38	3956.23	98.86	164.88	645.87	459.1	4320.64	3965.77	73.2	105.34	445.51	408.83	2606.75	4073.01	424	731315361	XP_010691068.1	294	6.5e-25	PREDICTED: ribulose bisphosphate carboxylase/oxygenase activase, chloroplastic isoform X1 [Beta vulgaris subsp. vulgaris]	--
Cluster-47345.131216	250.9	209.51	316.59	295.03	831.79	1287.24	86.71	240.48	142.15	347.16	672.58	810.25	99.62	140.58	355.85	232.37	891.83	919.79	92.27	223.99	318.73	355.1	734.04	817.82	95.29	120.22	195.47	207.32	400.94	568.64	122.21	72.95	156.35	171.46	509.66	525.46	82.84	105.2	195	207.19	509.38	794.15	426	75276132	P82403.2	519	5.4e-51	RecName: Full=30S ribosomal protein S6 alpha, chloroplastic; Contains: RecName: Full=30S ribosomal protein S6 beta, chloroplastic; Contains: RecName: Full=30S ribosomal protein S6 gamma, chloroplastic; Contains: RecName: Full=30S ribosomal protein S6 delta, chloroplastic; Contains: RecName: Full=30S ribosomal protein S6 epsilon, chloroplastic; Flags: Precursor, partial [Spinacia oleracea]>gi|1880…
Cluster-47345.131211	153.19	158.61	80.36	204.22	734.89	806.15	54.5	186.3	97.94	270.86	567.92	565.8	58.13	114.17	199.08	190.96	680.18	639.2	22.03	133.97	217.89	236.3	647.96	710.27	59.51	65.52	172.53	190.98	349.37	430.78	67.99	49.64	119.17	107.35	409.28	403.95	71.54	86.72	134.6	147.19	304.2	629.63	281	731367394	XP_010695587.1	185	1.9e-12	PREDICTED: 30S ribosomal protein S6 alpha, chloroplastic [Beta vulgaris subsp. vulgaris]	--
Cluster-47345.178987	0	0	0	0	0	148.76	0	79.41	0	0	32.39	0	0	56.25	0	62.23	118.22	0	72.14	0	87.77	100.33	0	68.49	0	96.22	0	0	70.38	84.62	36.08	0	0	0	8.85	23.67	0	69.36	64.3	0	29.22	0	7841	731312291	XP_010673444.1	5861	0	PREDICTED: uncharacterized protein LOC104889813 isoform X2 [Beta vulgaris subsp. vulgaris]
Cluster-47345.160727	33.57	113.41	28.99	296.77	38.34	37.2	204.96	69.1	352.39	141.56	223.35	0	25.4	60.57	125.97	49.13	53.19	73.96	0.77	69.81	121.79	117.08	78.89	32.83	133.96	134.45	150.52	78.93	100.64	60.02	384.68	0	130.39	140.73	32.85	16.47	88.07	232.74	43.08	100.81	209.73	69.48	3963	731334877	XP_010678444.1	3753	0	PREDICTED: probable LRR receptor-like serine/threonine-protein kinase At1g74360 [Beta vulgaris subsp. vulgaris]>gi|870859296|gb|KMT10752.1| hypothetical protein BVRB_5g114100 [Beta vulgaris subsp. vulgaris]
Cluster-47345.160722	236.03	218.13	261.07	196	391.94	507.68	101.94	320.1	176.84	383.25	497.88	558.78	177.38	167.31	317.43	257.85	674.5	525.61	80.15	191.8	268.28	337.92	523	529.98	125.63	160.04	209	221.25	351.72	464.25	103.08	62.25	192.78	212.05	579.02	422.92	79.71	77.09	244.72	235.8	452.87	783.79	1340	731329293	XP_010675513.1	1795	1.8e-198	PREDICTED: uncharacterized protein LOC104891507 [Beta vulgaris subsp. vulgaris]>gi|731368264|ref|XP_010696048.1| PREDICTED: uncharacterized protein LOC104908621 [Beta vulgaris subsp. vulgaris]>gi|870861893|gb|KMT13152.1| hypothetical protein BVRB_4g086910 [Beta vulgaris subsp. vulgaris]
Cluster-47345.160723	0	0	0	16.65	0	0	0	0	0	16.64	50	38.24	0	0	0	0	4.93	83.34	0	0	0	49.91	104.6	53.78	0	0	0	10.25	33.15	13.88	19.03	0	16.65	57.36	34.99	0	12.46	4.99	56.32	28.91	73.45	14.05	3676	731329293	XP_010675513.1	1762	3.4e-194	PREDICTED: uncharacterized protein LOC104891507 [Beta vulgaris subsp. vulgaris]>gi|731368264|ref|XP_010696048.1| PREDICTED: uncharacterized protein LOC104908621 [Beta vulgaris subsp. vulgaris]>gi|870861893|gb|KMT13152.1| hypothetical protein BVRB_4g086910 [Beta vulgaris subsp. vulgaris]
Cluster-47345.160728	16.92	22.63	0	9.59	76.09	43.19	16.68	15.98	50.01	13.91	78.69	55.6	24.04	23.54	26.52	2.57	81.62	52.8	10.28	0.86	0.87	11.89	122.74	93.08	18.13	13.91	0	8.9	62.93	127.17	0	11.99	11.76	15.7	64.55	58.59	0	0	22.13	11.93	6.62	96.92	4100	731370753	XP_010665823.1	1381	5.7e-150	PREDICTED: potassium channel KAT3-like isoform X1 [Beta vulgaris subsp. vulgaris]>gi|870843339|gb|KMS96533.1| hypothetical protein BVRB_8g202040 [Beta vulgaris subsp. vulgaris]
Cluster-47345.250842	29.17	13	0	0	0	0	136.22	2	0	0	0	0	0	17.49	0	2	0	0	241.06	29	0	0	0	0	10.5	32.38	0	0	0	0	7.49	70.5	0	0	0	0	30	12	0	0	0	0	1351	--	--	--	--	--
Cluster-47345.250840	48.82	28.74	0	0	0	0	234.96	1.1	1	0	1	0	11.74	82.14	1.73	0	0	0	1476.68	100.28	8	1	0	0	72.03	95.18	1.8	0	7.27	1.33	95.24	275.51	4	20.54	0	0	70.38	32.16	0	0	0	0	833	168064043	XP_001783975.1	822	7.7e-86	predicted protein [Physcomitrella patens]>gi|162664482|gb|EDQ51200.1| predicted protein [Physcomitrella patens]
Cluster-47345.188092	816.98	759.43	836.11	1013.26	803	461	533.69	628.64	720.6	1279.69	661.11	241.29	650.35	675.31	612.8	1162.28	809.13	779.75	127.74	496.35	870.06	958.95	638.61	1081.68	273.4	415.54	682.77	835.27	645.65	1132.83	513.17	265.37	599.08	973.37	1221.96	1165.46	327.72	526.14	1025.74	824.72	1215.89	1804.96	4913	731319914	XP_010670525.1	3079	0	PREDICTED: uncharacterized protein LOC104887567 isoform X1 [Beta vulgaris subsp. vulgaris]>gi|870865952|gb|KMT16981.1| hypothetical protein BVRB_2g041870 [Beta vulgaris subsp. vulgaris]
Cluster-47345.188093	0.41	11.62	1.68	14.05	21.02	5.87	9.05	67.23	51.38	0	8.87	11.8	29.33	4.94	140.31	21.98	156.03	165.96	0	10.68	22.68	0	56.46	0	0	0	0	0	0	0	0	0	63.73	0	0	25.95	5.78	0.27	0	0.08	0	18.79	5208	731319914	XP_010670525.1	3087	0	PREDICTED: uncharacterized protein LOC104887567 isoform X1 [Beta vulgaris subsp. vulgaris]>gi|870865952|gb|KMT16981.1| hypothetical protein BVRB_2g041870 [Beta vulgaris subsp. vulgaris]
Cluster-47345.269914	0	9.42	0	0	0	0	105.15	0	0	0	0	0	0	68.45	0	0	0	0	0	0	0	0	0	0	88.98	21.58	0	0	0	0	28.85	37.46	0	0	0	0	0	0	0	0	0	0	4173	695039976	XP_009407544.1	300	1.3e-24	PREDICTED: cytochrome P450 86A1 [Musa acuminata subsp. malaccensis]	--
Cluster-47345.30920	53.12	0	0	0	0	0	523.69	0	4.59	0	0	0	0	0	0	0	0	0	1045.58	77.18	0	0	0	0	166.45	92.11	0	0	1.98	0	0	0	0	0	0	0	97.51	77.33	0	0	0	0	6840	--	--	--	--	--	--
Cluster-47345.30924	26	24	0	3	0	0	268	2	1	0	0	0	1	93	1	23	0	0	654	94	0	2	0	0	108	118	1	1	5	0	72	206	0	6	2	0	57	10	0	0	0	0	1417	--	--	--	--	--	--
Cluster-47345.204761	0	3.94	0	17.93	0	0	68.71	0	55.07	17.91	13.37	0	0	18.75	0	0	0	0	0	0.64	0	2.49	2.12	0	5.93	28.75	19.94	0	12.53	30.49	21.43	0	12.04	9.02	58.46	57.34	26.1	7.62	40.62	44.23	0	42.51	6407	731344311	XP_010683344.1	2640	9.2e-296	PREDICTED: importin-4 [Beta vulgaris subsp. vulgaris]>gi|870855468|gb|KMT07201.1| hypothetical protein BVRB_6g155230 [Beta vulgaris subsp. vulgaris]
Cluster-47345.246191	14	17	0	0	0	0	213.78	1	0	0	0	0	0	21.9	0	0	0	0	140.64	25	0	0	0	0	27	18	0	0	1	0	24	45	1	2	0	0	24	12	0	0	0	0	286	326504366	BAJ91015.1	378	7.9e-35	predicted protein [Hordeum vulgare subsp. vulgare]
Cluster-47345.40217	41.86	236.05	0	1	0	0	495.78	1	8	0	2	0	8.99	55	3	6	0	0	341.96	88.93	1	2	0	0	131.89	55.84	0	0	1	2	69	120	1	5	0	0	40	38	0	0	0	0	624	695370808	XP_009514402.1	399	6.4e-37	hypothetical protein PHYSODRAFT_284054 [Phytophthora sojae]>gi|348687313|gb|EGZ27127.1| hypothetical protein PHYSODRAFT_284054 [Phytophthora sojae]
Cluster-47345.40211	8.95	18.81	0	0	0	0	352.59	1	5	0	1	0	3	105	3.21	6	0	0	583.43	127.87	1	0	0	0	119.98	61.09	1	0	2	0	105.62	196.01	3	9	0	0	35.35	1	0	0	0	0	623	695370808	XP_009514402.1	295	7.4e-25	hypothetical protein PHYSODRAFT_284054 [Phytophthora sojae]>gi|348687313|gb|EGZ27127.1| hypothetical protein PHYSODRAFT_284054 [Phytophthora sojae]
Cluster-47345.182099	61.87	0	0	62.38	0	65.59	0	24.98	66.05	16.04	44.24	59.27	0	104.17	0	161.54	0	0	18.42	2.94	61.75	56.27	0	0	110.82	61.92	44.45	53.82	45.58	79.45	68.37	33.56	60.79	41.29	0	0	0	55.62	86.58	0	0	0	2755	731377126	XP_010667786.1	2004	2.2e-222	PREDICTED: protein ALWAYS EARLY 3 isoform X3 [Beta vulgaris subsp. vulgaris]
Cluster-47345.203800	9.58	6.68	21.37	37.68	45.77	0	0	39.34	25.45	0	68.58	0	7.55	0	18.28	0	8.25	0	0	3.52	6.1	0	0	0	8.52	0	0	50	39.23	0	1.25	5.84	29.41	0	68.41	165.96	11.51	0	61.62	39.2	43.85	144.99	2745	731364383	XP_010693943.1	2900	0	PREDICTED: histone-lysine N-methyltransferase family member SUVH2-like [Beta vulgaris subsp. vulgaris]>gi|731364385|ref|XP_010693944.1| PREDICTED: histone-lysine N-methyltransferase family member SUVH2-like [Beta vulgaris subsp. vulgaris]>gi|731364387|ref|XP_010693945.1| PREDICTED: histone-lysine N-methyltransferase family member SUVH2-like [Beta vulgaris subsp. vulgaris]>gi|731364389|ref|XP_0106…
Cluster-47345.203804	153.47	50.6	100.96	73.18	57.95	58.48	15.5	124.2	39.71	332.95	30.77	127.02	9.42	40	207.24	51.46	263.46	90.21	28.42	72.67	133.69	37.78	192.16	117.33	88.46	117.44	183.94	212.38	234.53	294.96	27.82	15	85.36	43.33	225.85	142.82	11.28	20	74.05	26.82	93.22	117.66	2305	731359278	XP_010691197.1	2476	3.4e-277	PREDICTED: (6-4)DNA photolyase isoform X1 [Beta vulgaris subsp. vulgaris]>gi|870848429|gb|KMT00718.1| hypothetical protein BVRB_9g220030 isoform B [Beta vulgaris subsp. vulgaris]
Cluster-47345.141569	201	157.04	243.01	208.04	784.38	1300.76	49	203.02	94.01	563.14	746.13	1084.66	104	83.02	388.08	243.03	1506.02	1017.51	60	117.01	280.04	329.94	861.49	1165.08	110	247.02	457.65	501.03	819.24	1204.16	63.05	69.01	203	185.98	1314.12	1289.69	55.03	70.02	182.07	123.06	829.14	1715.66	685	731367751	XP_010695780.1	774	2.3e-80	PREDICTED: calcium sensing receptor, chloroplastic [Beta vulgaris subsp. vulgaris]>gi|731367753|ref|XP_010695781.1| PREDICTED: calcium sensing receptor, chloroplastic [Beta vulgaris subsp. vulgaris]>gi|870844469|gb|KMS97432.1| hypothetical protein BVRB_5g127120 [Beta vulgaris subsp. vulgaris]
Cluster-47345.141565	117.34	66.78	125.7	141.01	376.35	250.31	50.92	28.83	90.45	173.91	493.61	137.98	35.27	46.11	111.27	138.55	315.47	380.44	7.04	78.93	149.19	129.19	222.85	436.73	133.52	98.34	174.84	191.22	542.53	500.91	89.52	47.6	173.02	212.46	586.09	395.16	72.7	62.72	219	170.5	495.8	665.8	322	20138726	AAK67359.2	398	4.3e-37	catalase [Suaeda salsa]
Cluster-47345.253647	53	16	1	1	0	0	654.24	8	3	0	2	0	1	105.37	1	16	0	0	1895.67	178.62	0	0	0	0	351.31	260.62	4	1	1	1	114.71	276.78	1	2	0	0	126.73	53	1	0	0	0	2567	--	--	--	--	--
Cluster-47345.95439	2.37	11.95	59.87	54.43	0	7.31	0.12	0	19.33	15.59	15.89	7.29	1.7	9.82	48.79	28.79	45.68	4.06	0	5.19	56.76	114.25	29.13	7.43	0	0	23.66	59.77	0.44	45.92	0	0.01	36.46	104.7	14.16	42.43	10.48	0.14	92.24	140.19	66.88	47.37	3613	731329863	XP_010675822.1	2041	1.5e-226	PREDICTED: transcription initiation factor TFIID subunit 6-like [Beta vulgaris subsp. vulgaris]>gi|731329865|ref|XP_010675823.1| PREDICTED: transcription initiation factor TFIID subunit 6-like [Beta vulgaris subsp. vulgaris]>gi|870861568|gb|KMT12840.1| hypothetical protein BVRB_4g089320 [Beta vulgaris subsp. vulgaris]
Cluster-47345.102982	420.87	376.64	397.52	429.08	369.84	273.53	293.93	203.17	232.9	290.06	224.25	85.21	185.54	196.48	182.51	379.57	9.62	327.2	79.65	325.62	291.03	269.97	249.8	647.32	120.16	258.3	282.39	266.89	175.53	70.68	198.59	95.83	279.11	509.03	452.35	515.42	111.48	148.38	417.47	305.89	562.65	566.97	7031	731332322	XP_010677140.1	6700	0	PREDICTED: LOW QUALITY PROTEIN: uncharacterized protein LOC104892830 [Beta vulgaris subsp. vulgaris]
Cluster-47345.102987	75.48	273.19	91.66	215.61	230.43	0	220.66	392.83	309.37	150.46	364.93	110.03	478.63	482.07	296.53	94.48	1954.36	293.93	213.83	304.35	280.02	176.5	361.72	308.5	209.72	382.35	88.04	60.14	246.01	222.18	288.42	172.37	317.36	224.94	368.5	298.62	302.12	321.11	395.12	254.12	453.73	557.01	10174	731332322	XP_010677140.1	6215	0	PREDICTED: LOW QUALITY PROTEIN: uncharacterized protein LOC104892830 [Beta vulgaris subsp. vulgaris]
Cluster-47345.118186	49.6	30.18	6.36	40.05	0	0	0.07	33.39	22.78	24.1	19.8	25.02	6.78	1.86	37.98	28.13	12.96	1.83	8.46	32.08	30.33	9.97	28.13	0	90.78	31.01	32.89	0	2.93	50.98	44.67	10.9	7.01	23.94	29.04	0	20.78	48.51	0	0.14	27.49	9.07	3667	731364017	XP_010693743.1	888	7.5e-93	PREDICTED: polycomb group protein EMBRYONIC FLOWER 2 [Beta vulgaris subsp. vulgaris]>gi|870846341|gb|KMS98923.1| hypothetical protein BVRB_3g068110 [Beta vulgaris subsp. vulgaris]
Cluster-47345.118185	374.19	1151.27	72.51	247.18	497.12	595.98	1346.72	1409.3	663.04	547.42	786.31	739.96	1746.95	1285.73	615.53	379.23	554.99	703.24	691.51	1568.48	238.38	467.48	619.91	568.61	4842.03	2478.09	842.45	455.05	778.74	505.96	1450.04	2028.91	639.41	987.46	965.87	870.61	2103.84	1512.2	709.37	440.1	613.97	645.74	303	731315549	XP_010691926.1	365	2.7e-33	PREDICTED: proline dehydrogenase 2, mitochondrial-like [Beta vulgaris subsp. vulgaris]	--
Cluster-47345.282031	26	11	0	1	0	0	165	0	0	0	0	0	2	42	0	6	0	0	389.8	65	0	0	0	0	66	79	1	0	2	0	50	113	2	3	0	0	37	9	1	1	0	0	3532	--	--	--	--	--
Cluster-47345.178476	131.81	57.06	110.35	149.59	332.64	338.27	38.32	112.39	65.26	202.82	314.73	128.63	77.01	64.39	122.66	147.79	340.03	360.59	5.36	46.26	136.44	132.43	267.16	390.79	31.85	44.03	83.42	50.4	150.43	203.84	20.1	21.27	63.63	70.71	241.46	175.47	20.08	15.03	129.73	119.68	298.21	428.82	1609	731314995	XP_010689476.1	432	2.5e-40	PREDICTED: probable zinc metalloprotease EGY2, chloroplastic [Beta vulgaris subsp. vulgaris]>gi|870867311|gb|KMT18180.1| hypothetical protein BVRB_2g023530 [Beta vulgaris subsp. vulgaris]	--
Cluster-47345.13447	37.28	47	0	0.5	0	0	346.3	4	0	0	0	0	2	95	2	10	0	0	1363.44	152.87	2	1	0	0	82.28	133.81	0	0	3	0	127	284.74	3	2	0	0	54.31	14	0	0	0	1	1227	326520437	BAK07477.1	1048	7e-112	predicted protein [Hordeum vulgare subsp. vulgare]
Cluster-47345.33726	42	24	0	0	0	0	336	2	6	0	1	0	0	65	1	14	0	0	447	112	0	2	0	0	84	30	0	0	1	0	47	79	2	1	1	0	73	76	0	0	0	0	288	674944395	CDX89075.1	301	6.8e-26	BnaA04g01110D [Brassica napus]
Cluster-47345.33728	94.22	101.36	1	3	0	0	540.73	52.39	1.21	1	0	0	5	104.93	0	0	0	0	719.03	141.3	2	0	0	1	152.68	90.65	2	3	0	1	82.18	198.06	3	5	0	0	68.46	40.92	1	0	0	0	388	224063787	XP_002301281.1	503	3.5e-49	ribosomal protein S13 [Populus trichocarpa]>gi|743804914|ref|XP_011017486.1| PREDICTED: 40S ribosomal protein S13 [Populus euphratica]>gi|118485514|gb|ABK94611.1| unknown [Populus trichocarpa]>gi|222843007|gb|EEE80554.1| ribosomal protein S13 [Populus trichocarpa]
Cluster-47345.33729	31.1	145.38	1	0	0	2	192.57	9.01	3.79	0	0	0	6	28.07	0	3	0	0	258.24	21.47	1	0	0	0	75.22	16.95	4	0	0	0	23.44	32.75	1	0	1	0	26.07	41.08	0	1	0	0	446	674944395	CDX89075.1	526	8.6e-52	BnaA04g01110D [Brassica napus]
Cluster-47345.270755	16	10	0	0	0	0	223	1	1	0	0	0	0	56	1	16	0	0	580.04	59	0	0	0	0	73.43	76	0	1	2	1	83	101.35	4	3	0	0	31	12	0	0	1	0	1843	--	--	--	--	--
Cluster-47345.144263	38.01	26.89	17.93	50.52	165.31	309.46	12.03	32.43	28	65.92	147.8	164.35	16.03	26	50.23	47.14	147.98	162.25	11	29.09	52.24	42	121.48	156.49	30.06	46.01	70.2	53.22	101.31	122.97	19.12	27.1	48.18	25.06	141.7	82.82	19	14.01	36.21	32.02	82.67	159.14	257	--	--	--	--	--	--
Cluster-47345.147709	11.42	9.62	0	0	2.31	1.26	8.22	2.51	2.34	2.48	0	0	13.76	8.07	2.31	1.16	0	0	1.23	18.83	2.01	1.15	0	0	10.48	7.07	1.18	3.41	0	0	3.65	0	1.13	6.68	0	0	18.99	19.76	0	5.68	0	0	1547	731343690	XP_010683018.1	327	3.6e-28	PREDICTED: IST1-like protein [Beta vulgaris subsp. vulgaris]>gi|870855172|gb|KMT06905.1| hypothetical protein BVRB_6g152420 [Beta vulgaris subsp. vulgaris]
Cluster-47345.43110	25.72	0	0	0	0	0	74.35	0	0	0	0	0	0	2.87	1	0	0	0	183.42	17.7	0	0	0	0	36.03	19.23	0	0	0	0	2.98	2.97	1	0	0	1	37.14	37.43	0	0	0	0	1829	551654410	XP_005829981.1	326	5.5e-28	hypothetical protein GUITHDRAFT_73545 [Guillardia theta CCMP2712]>gi|428174103|gb|EKX43001.1| hypothetical protein GUITHDRAFT_73545 [Guillardia theta CCMP2712]
Cluster-47345.192524	0	0	0	20.86	45.62	31.16	17.46	4.43	10.53	8.71	49.32	44.31	0	10.99	0	27.45	0	2.49	0	23.21	0	44.99	295.48	91.84	0	5.49	0	0	3.9	0	47.02	41.87	0	0	70.23	8.27	0	18.39	0	0	29.13	31.03	2802	731344464	XP_010683435.1	239	1e-17	PREDICTED: probable LRR receptor-like serine/threonine-protein kinase At1g06840 isoform X1 [Beta vulgaris subsp. vulgaris]>gi|870854740|gb|KMT06488.1| hypothetical protein BVRB_7g156650 isoform A [Beta vulgaris subsp. vulgaris]	--
Cluster-47345.200602	78.24	21.56	55.39	18.12	26.6	29.76	17.27	0	19.69	131.5	0	0	12.44	60.35	49.52	0	30.29	34.47	14	0	12.85	15.22	60.8	31.46	0	47.8	78.18	0	0	0	34.85	13.31	58.26	54.55	35.98	0	49.04	13.93	38.57	88.83	40.82	88.49	3958	731327174	XP_010674389.1	2607	3.8e-292	PREDICTED: snRNA-activating protein complex subunit 4 [Beta vulgaris subsp. vulgaris]>gi|731327176|ref|XP_010674390.1| PREDICTED: snRNA-activating protein complex subunit 4 [Beta vulgaris subsp. vulgaris]>gi|731327178|ref|XP_010674391.1| PREDICTED: snRNA-activating protein complex subunit 4 [Beta vulgaris subsp. vulgaris]>gi|731327180|ref|XP_010674392.1| PREDICTED: snRNA-activating protein comple…
Cluster-47345.75553	43.72	5.81	0	0	30.96	0	0	40.89	0	0	2.55	14.09	22.68	0	11.84	16.15	43.61	24.6	18.43	48.46	42.65	39.73	22.78	11.4	36.37	15.87	23.36	21.37	2.49	26.99	0	43.99	0	1.65	9.28	24.53	0	20.77	11.48	25.63	0	42.88	1342	731367115	XP_010695434.1	488	6.6e-47	PREDICTED: lariat debranching enzyme isoform X1 [Beta vulgaris subsp. vulgaris]>gi|731367117|ref|XP_010695435.1| PREDICTED: lariat debranching enzyme isoform X1 [Beta vulgaris subsp. vulgaris]>gi|870844803|gb|KMS97682.1| hypothetical protein BVRB_5g124850 [Beta vulgaris subsp. vulgaris]
Cluster-47345.75559	27.89	0	0	67.12	3.43	8.84	10.68	1.88	65.37	1.53	40.63	24.24	37.31	51.4	0	55.73	14.92	2.3	0	0.06	68.65	36.77	0.09	89.86	22.79	127.21	106.28	0.99	5.43	0.03	0	33.44	7.5	11.91	85.41	82.89	0	93.32	9.36	0.22	55.06	55.6	2484	731362531	XP_010692936.1	852	7.6e-89	PREDICTED: cytosolic endo-beta-N-acetylglucosaminidase [Beta vulgaris subsp. vulgaris]>gi|870847021|gb|KMS99476.1| hypothetical protein BVRB_2g044690 [Beta vulgaris subsp. vulgaris]
Cluster-47345.67159	300	443	120	112	13	2	541	993	274	355	0	1	408	397	280	267	10	5	297	238	315	274	8	23	175	396	67	99	7	6	648	118	55	114	5	32	213	428	96	55	12	16	360	870847004	KMS99459.1	549	1.5e-54	hypothetical protein BVRB_2g044580 [Beta vulgaris subsp. vulgaris]
Cluster-47345.67157	95.64	152.41	136.76	99.18	88.66	95.58	82.68	193.96	37.45	117.47	7.39	54.03	152.26	168.13	160.97	76.51	86.38	44.76	67.21	69.21	92.12	118.47	84.18	83.85	117.67	204.26	90.41	144.9	37.41	122.59	172.28	58.34	179.79	213.59	36.47	40.26	196.76	85.04	189.33	151.09	73.22	98.22	4187	731376411	XP_010667558.1	3081	0	PREDICTED: hyaluronan mediated motility receptor isoform X1 [Beta vulgaris subsp. vulgaris]>gi|870841640|gb|KMS95283.1| hypothetical protein BVRB_009610 [Beta vulgaris subsp. vulgaris]
Cluster-47345.67154	67.27	29.84	50.42	59.31	127.65	131.68	50.75	46.76	33.67	97.01	155.97	50.71	35.32	37.91	109.54	67.87	194.14	173.9	4.24	25.28	99.99	42.16	125.24	181.65	29.68	25.36	87	37.66	84.18	122.48	29.7	0	37.86	63.24	118.15	158.87	25.41	21.14	50.82	84.42	164.75	198.48	2125	731371722	XP_010666128.1	1908	2.3e-211	PREDICTED: uncharacterized protein LOC104883329 [Beta vulgaris subsp. vulgaris]>gi|870843027|gb|KMS96294.1| hypothetical protein BVRB_000080 [Beta vulgaris subsp. vulgaris]
Cluster-47345.99506	16.05	8.86	3.15	3.09	3	9.9	39.69	14.72	23.02	37.38	3.17	0	0	8.66	4.32	13.11	26.76	12.53	0	9.4	3.27	9.03	22.19	40.03	6.07	5.93	3.3	6.25	6.07	12.49	18.63	3.13	18.18	36.93	32.17	29.7	0	0	38.24	33.63	29.15	31.38	3321	731325001	XP_010673276.1	1732	9.2e-191	PREDICTED: protein ROOT PRIMORDIUM DEFECTIVE 1 [Beta vulgaris subsp. vulgaris]
Cluster-47345.91737	12.04	32.24	0	23.13	40.49	0	70.54	171.71	168.61	177.38	46.29	131.82	217.8	54.11	254.52	36.69	263.05	0	0	145.48	0	45.16	0	51.75	103.44	65.42	123.7	141.08	17.36	52.13	25.22	8.66	31.41	91.11	51.17	0	11.45	20.12	0	106.03	28.03	58.9	1244	731336299	XP_010679182.1	459	1.4e-43	PREDICTED: probable WRKY transcription factor 21 [Beta vulgaris subsp. vulgaris]>gi|870858801|gb|KMT10289.1| hypothetical protein BVRB_5g120440 [Beta vulgaris subsp. vulgaris]	--
Cluster-47345.129130	330.37	330.87	339.08	437.06	277.53	226.27	430.15	467.64	548.89	768.78	483.65	129.87	249.05	257.73	479.6	473.2	637.97	456.63	18.69	284.32	437.44	484.38	384.85	608.26	92.63	222.65	455.94	443.15	414.08	583.91	324.86	128.81	433.63	498.88	689.91	669.2	294.2	283.53	627.7	399.19	662.89	847.42	2693	731351516	XP_010687079.1	2622	4.7e-294	PREDICTED: serine/threonine-protein phosphatase 6 regulatory subunit 3 [Beta vulgaris subsp. vulgaris]>gi|870851936|gb|KMT03914.1| hypothetical protein BVRB_8g187720 [Beta vulgaris subsp. vulgaris]
Cluster-47345.245279	14.58	5.02	0.02	0.32	0	0	164	0	0.88	0	1.34	0	0	43.59	2.26	0	0	0	3559.89	34.03	0	0	0	0	94.83	39.74	0	0	0	0	0	69.37	0	0	0	0.31	0	0	0	0	0	0	1587	--	--	--	--	--
Cluster-47345.121324	52.54	68.85	41.03	20.62	2.08	12.47	36.15	16.98	26.36	18.67	7.44	0.27	80.26	78.32	72.16	56.68	3.56	8.62	99.79	193.2	37.06	38.51	5.02	10.85	159.16	147.64	77.85	66.81	21.65	19.29	116.08	174.64	119.71	163.56	24.42	19.77	110.1	141.35	82.35	91.41	34.71	11.81	370	661893151	CDP02960.1	199	5.9e-14	unnamed protein product [Coffea canephora]	--
Cluster-47345.247164	48.05	10.27	188.6	379.38	79.04	0	206.48	0	13.15	97.48	0	0	0	0	0	0	13.58	0	32.07	0	72.73	0	27.25	0	121.17	0	98.24	336.63	0	26.17	0	38.34	259.19	0	42.21	26.53	24.69	0	350.8	0	107.68	41.23	12685	870869759	KMT20504.1	5682	0	hypothetical protein BVRB_1g004880 isoform C [Beta vulgaris subsp. vulgaris]
Cluster-47345.247165	0	105.72	0	0	40.08	0	191.52	0	392.51	34.84	0	0	0	52.12	222.48	102.16	0	80.32	0	160.37	0	118.55	0	0	0	0	0	0	0	0	44.56	0	0	64.15	0	17.32	151.27	0	0	115.18	0	0	12842	870869759	KMT20504.1	5682	0	hypothetical protein BVRB_1g004880 isoform C [Beta vulgaris subsp. vulgaris]
Cluster-47345.247167	24.1	14.94	34.17	3.93	0	0	3.3	20.22	0	59.23	0	12.14	0	43.82	0	16.36	0	0	0	0	14.38	0	0	0	0	24.12	14.23	0	29.73	0	55.87	14.75	0	69.6	0	0	0	29.82	6.03	14.5	8.26	0	13117	870869759	KMT20504.1	5682	0	hypothetical protein BVRB_1g004880 isoform C [Beta vulgaris subsp. vulgaris]
Cluster-47345.157527	235.77	210.11	120.09	60.9	50.43	43.43	104.52	241.84	30.06	198.42	35	49.43	153.05	188.58	124.83	113.19	39.04	47.07	92.86	163.47	95.92	129.91	35.5	53.75	128.42	373.65	100.19	98.7	39.55	35.98	129.72	159.1	95.57	136.57	50.14	44.16	146.42	161.5	91.62	93.73	47.37	40.42	532	731318038	XP_010669506.1	225	8.2e-17	PREDICTED: GTP-binding protein ERG [Beta vulgaris subsp. vulgaris]>gi|870866869|gb|KMT17788.1| hypothetical protein BVRB_2g035340 [Beta vulgaris subsp. vulgaris]	--
Cluster-47345.158238	297	169	337.41	236	536.88	888.85	186.52	218.25	209.7	262.07	603.27	392.17	184	172.52	168	246.2	476.14	698.4	59.51	206	198.12	281.07	438.84	655	166.24	271	303.17	463.94	332.35	626	186	205.42	370	334.16	608.06	551.08	161.13	127.16	318.96	322.48	540.94	856.44	2680	870849840	KMT02033.1	1108	1.7e-118	hypothetical protein BVRB_9g208360 [Beta vulgaris subsp. vulgaris]
Cluster-47345.158231	289.83	705.46	312.13	415.26	158.01	146.25	1726.71	791.28	1542.85	927.06	1433.49	251.42	744.94	953.54	676.36	752.1	471	407.91	163.39	785.41	595.08	511.65	344.7	300.23	1987.28	2082.07	2107.98	1530.41	1539.64	2288.88	2783.17	1207.27	1672.4	2083.89	1653.01	893.19	1631.8	1084.57	2251.76	1453.32	2087.47	1987.46	397	595835935	XP_007207158.1	613	6.2e-62	hypothetical protein PRUPE_ppa024477mg [Prunus persica]>gi|462402800|gb|EMJ08357.1| hypothetical protein PRUPE_ppa024477mg [Prunus persica]
Cluster-47345.168401	0	0	3.13	0	17.53	0	65.01	0	77.39	19.15	200.56	0.11	0	6.97	0	45.43	0	54.66	4.2	0	1.9	0	20.56	53.4	0	10.07	34.34	44.63	80.18	51.87	44.96	9.1	101.75	301.79	93.43	96.65	71.8	10.92	83.87	101.48	161.5	163.54	3041	731326305	XP_010673952.1	2607	2.9e-292	PREDICTED: wall-associated receptor kinase 5-like isoform X1 [Beta vulgaris subsp. vulgaris]
Cluster-47345.168403	22.37	24.67	53.2	20.27	4.48	0	23.51	8.17	3.61	14.55	1.39	0	16.96	0	74.02	0	7.24	0	24.79	66.16	17.93	29.55	0	0	70.85	0	41.47	0	4.17	0	0	39.23	0	22.33	0	21.18	0	33.43	0	14.77	0	15.5	5734	731326305	XP_010673952.1	2624	5.9e-294	PREDICTED: wall-associated receptor kinase 5-like isoform X1 [Beta vulgaris subsp. vulgaris]
Cluster-47345.168405	451.49	668.23	282.05	702.83	271.14	187.05	949.44	256.79	673.3	639.42	477.97	73.18	405.09	628.54	308.53	898.18	142.95	427.31	57.81	625.44	434.2	597.96	243.57	452.73	667.47	694.05	663.77	781.33	289.96	420.88	1711.93	124	917.95	1425.26	709	332.48	914.86	534.79	1831.33	626.67	1243.07	463.55	5481	731326305	XP_010673952.1	2615	6.2e-293	PREDICTED: wall-associated receptor kinase 5-like isoform X1 [Beta vulgaris subsp. vulgaris]
Cluster-47345.168404	148.52	109.9	121.13	126.53	35.18	35.11	151.73	36.97	21.96	167.22	54.82	0	64.85	156.29	53.27	75.33	7.95	58.96	14.79	220.31	179.22	114.47	14.05	56.77	256.86	187.99	129.24	175.9	9.49	23.49	352.38	56.6	315.63	371.38	85.3	45.71	308.66	190.03	306.26	59.71	148.18	52.41	5744	731326305	XP_010673952.1	2615	6.5e-293	PREDICTED: wall-associated receptor kinase 5-like isoform X1 [Beta vulgaris subsp. vulgaris]
Cluster-47345.168406	460	591	275	497	112	148	592	238	258	440	164	80	442	449	611	396	90	166	212	981	469	508	84	172	862	554	410	429	161	141	723	203	387	554	212	173	603	462	619	206	351	201	754	731326303	XP_010673951.1	739	2.9e-76	PREDICTED: wall-associated receptor kinase-like 8 [Beta vulgaris subsp. vulgaris]
Cluster-47345.59485	110	191	100	198	15	19	234	160	196	246	6	8	118	144	107	146	0	25	29	120	134	199	17	22	80	91	109	160	3	28	236	78	109	114	18	8	158	158	129	126	74	22	281	731353916	XP_010688309.1	433	3.3e-41	PREDICTED: NADP-dependent malic enzyme [Beta vulgaris subsp. vulgaris]>gi|870851111|gb|KMT03177.1| hypothetical protein BVRB_8g197290 [Beta vulgaris subsp. vulgaris]
Cluster-47345.112483	268.2	193.33	224.79	220.58	541.49	1041.35	99.81	180.26	133.21	374.95	544.78	617.94	100.38	199.26	265.2	239.08	672.45	747.35	101.73	224.3	283.92	295.93	512.79	744.07	192.04	305.59	439.24	425.19	711.78	935.64	133.12	268.14	296.72	325.95	806.22	774.87	173.46	124.39	318.55	214.71	740.32	977.23	817	731367841	XP_010695826.1	1214	2.6e-131	PREDICTED: serine/threonine-protein kinase STN7, chloroplastic [Beta vulgaris subsp. vulgaris]>gi|870844410|gb|KMS97390.1| hypothetical protein BVRB_6g155590 [Beta vulgaris subsp. vulgaris]
Cluster-47345.147059	169	128	148.99	252.73	857.77	2112.75	64	292.51	143.87	455.95	697.99	1297.7	70	81	465.99	213	1105.04	1075.68	73	71	313.88	321	1053.83	823.91	96	118	266	238.99	356.97	433	67	62	116	64.95	540.56	377	46	53	136	102	401.87	638.88	294	731361549	XP_010692414.1	150	2.2e-08	PREDICTED: photosystem II 22 kDa protein, chloroplastic [Beta vulgaris subsp. vulgaris]>gi|870847880|gb|KMT00228.1| hypothetical protein BVRB_1g020410 [Beta vulgaris subsp. vulgaris]	--
Cluster-47345.147051	125.53	87.75	113.89	201.14	723.87	1578.44	48.55	144.94	134.63	349.41	493.69	970.47	27.13	49.38	319.07	149.12	1031.26	977.98	68.3	43.45	218.54	234.2	984.48	645.84	61.82	95.24	209.31	193.51	308.15	409.35	47.66	32.82	103.63	67.92	536.24	403.47	41.98	43.37	103.45	57.31	365.36	645.45	263	731361549	XP_010692414.1	396	6e-37	PREDICTED: photosystem II 22 kDa protein, chloroplastic [Beta vulgaris subsp. vulgaris]>gi|870847880|gb|KMT00228.1| hypothetical protein BVRB_1g020410 [Beta vulgaris subsp. vulgaris]
Cluster-47345.81373	184	210	167	243	74	98	71	159	80	340	92	72	59	142	248	259	73	116	56	169	220	288	59	63	79	184	249	306	67	105	191	151	183	222	127	133	165	259	224	224	175	174	448	731339521	XP_010680904.1	547	3.2e-54	PREDICTED: UPF0496 protein 1-like [Beta vulgaris subsp. vulgaris]>gi|870856917|gb|KMT08493.1| hypothetical protein BVRB_6g137820 [Beta vulgaris subsp. vulgaris]
Cluster-47345.81371	173.29	239.97	252.22	309.14	88.32	89.52	60.09	97.37	95.06	301.09	119.43	39.94	40.91	121.32	265.83	324.31	54.61	95.27	35.7	163.5	215.1	312.27	58.8	112.24	103.12	216.74	209.94	309.13	67.35	176.65	198.45	105.05	213.48	369.12	171.93	156.3	143.05	264.8	313.07	320.6	269.1	225.83	1100	731339521	XP_010680904.1	812	1.5e-84	PREDICTED: UPF0496 protein 1-like [Beta vulgaris subsp. vulgaris]>gi|870856917|gb|KMT08493.1| hypothetical protein BVRB_6g137820 [Beta vulgaris subsp. vulgaris]
Cluster-47345.215846	43.6	83.55	6.17	13.9	14.15	9.91	120.83	59.69	10.62	25.19	22.43	17.15	69.04	31.33	18.54	10.85	11.24	32.33	47.48	129.84	5.94	17.25	14.66	14.96	50.35	84.73	17.34	7.94	27.08	14.77	62.48	37.75	3.29	16.33	14.7	9	102.6	70.07	18.16	4	14.89	11.6	778	731361350	XP_010692306.1	764	3.8e-79	PREDICTED: cytochrome P450 704C1 [Beta vulgaris subsp. vulgaris]>gi|870847798|gb|KMT00146.1| hypothetical protein BVRB_1g019660 [Beta vulgaris subsp. vulgaris]
Cluster-47345.171473	79.62	41.95	15.77	20.87	70.07	48.62	19.46	43.15	8.92	78.81	32.95	81.74	4.56	36.59	19.62	24.66	74.43	26.55	5.61	33.45	50.21	0	116.91	141.25	54.82	34.92	19.45	4.12	17.06	41.72	4.31	3.62	6.44	13.12	3.44	48.43	15.3	41.73	34.2	60.64	0.34	6.55	1959	731373757	XP_010666741.1	851	7.8e-89	PREDICTED: uncharacterized protein LOC104883873 isoform X2 [Beta vulgaris subsp. vulgaris]
Cluster-47345.171470	39.33	0	7.73	23.04	34.55	0	0	0	2.15	0	0	0	0	0	7.27	0	34.77	32.78	0	0	0	1.26	47.74	31.35	0	0	5.53	0	0	2.5	24.03	0	1.47	0	38.56	0	20.53	0	0	26.94	46.63	21.83	908	731373757	XP_010666741.1	1249	2.6e-135	PREDICTED: uncharacterized protein LOC104883873 isoform X2 [Beta vulgaris subsp. vulgaris]
Cluster-47345.171471	262.98	170.55	147.34	83.95	47.82	185.46	204.55	148.12	116.9	140.46	76.26	100.13	154.81	179.11	137.02	167.49	52.26	121.74	105.42	323.59	128.94	181.89	54.73	27.35	334.86	335.21	156.38	152.16	96.98	122.27	185.88	345.86	174.92	222.65	131.28	126.6	232.25	160.18	129.35	133.43	72.83	145	1429	870842471	KMS95880.1	1341	8.6e-146	hypothetical protein BVRB_004180 isoform C [Beta vulgaris subsp. vulgaris]
Cluster-47345.171476	0	0	16.58	0	0	18.72	0	0	0	0	0	0	0	0	0	0	0	0.07	0	0	0	11.58	0	0	0	0	0	0	0	0	0.06	0	0	0	0	30.31	0.03	0	0	0	18.28	58.63	1438	731373761	XP_010666743.1	759	2.7e-78	PREDICTED: uncharacterized protein LOC104883873 isoform X4 [Beta vulgaris subsp. vulgaris]
Cluster-47345.119138	1711.34	1787.33	1071.2	784.28	368.04	871.61	2835.8	832.14	1137.38	665.29	324.67	270.98	897.12	2278.17	1212.06	1648.36	251.92	865.78	1242.5	4054.95	724.24	1420.86	337.34	572.79	2156.48	2158.96	1397.59	1412.14	237.75	359.41	1739.47	2366.49	1741.05	1409.81	767.24	353.71	2699.15	1962.94	1427.97	981.87	831.01	564.51	332	731312158	XP_010672838.1	319	6.4e-28	PREDICTED: uncharacterized protein LOC104889342 [Beta vulgaris subsp. vulgaris]
Cluster-47345.179661	67	10	345	303	257	191	9	0	257	506	238	166	0	4	342	297	271	380	0	0	281	404	377	122	0	2	189	245	114	299	0	5	182	121	184.75	216	5	0	189	274	238	431	249	731344615	XP_010683515.1	182	3.7e-12	PREDICTED: non-specific lipid-transfer protein-like [Beta vulgaris subsp. vulgaris]>gi|870854806|gb|KMT06554.1| hypothetical protein BVRB_7g157260 [Beta vulgaris subsp. vulgaris]
Cluster-47345.176171	22.64	6	10.94	18	62	37	0	1	62.34	0	48.96	91.77	12.7	0	44.41	53.35	47.14	106.69	0	0	0	10.24	101.33	9.24	0	0	8.69	0	12.67	0	2.08	0	29.14	13.08	64.14	135.71	3.66	0	0	0	10.77	53.1	1479	731354657	XP_010688718.1	1154	4.3e-124	PREDICTED: 2-hydroxyisoflavanone dehydratase-like [Beta vulgaris subsp. vulgaris]>gi|870850534|gb|KMT02634.1| hypothetical protein BVRB_9g203150 [Beta vulgaris subsp. vulgaris]	--
Cluster-47345.186736	5.68	5.94	0	3.88	102.6	211.89	0	22.8	0	11.3	85	108.43	44.84	16.81	8.43	2.83	157.45	77.5	2.27	30.62	47.7	56.16	121.37	136.97	4.63	14.1	31.51	10.94	83.1	140.64	8.48	9	0	14.93	145.35	176.77	2.25	0	9.42	16.63	134.75	292.88	2183	731311078	XP_010688515.1	857	1.8e-89	PREDICTED: transcription factor bHLH67 [Beta vulgaris subsp. vulgaris]>gi|870869458|gb|KMT20203.1| hypothetical protein BVRB_1g002090 [Beta vulgaris subsp. vulgaris]
Cluster-47345.186734	0	1	0	4	69	60	0	6	4	0	27	16	1	4	0	1	41	47	0	1	10	3	40	82	0	1	6	6	49	63	0	0	3	2	70	92	0	0	1	0	44	138	777	731311078	XP_010688515.1	192	8.1e-13	PREDICTED: transcription factor bHLH67 [Beta vulgaris subsp. vulgaris]>gi|870869458|gb|KMT20203.1| hypothetical protein BVRB_1g002090 [Beta vulgaris subsp. vulgaris]	--
Cluster-47345.260449	1.73	2.12	0	0	0	0	0	0.12	0	0	0	0	0.05	1.41	0	0.53	0	0	1055.14	0	0.05	0	0	0	8.4	2.35	0.05	0	0.46	0.04	61	30.1	0	0.54	0	0	48.55	2.05	0	0	0	0	5772	168004942	XP_001755170.1	501	8.9e-48	sensory histidine protein kinase [Physcomitrella patens]>gi|162693763|gb|EDQ80114.1| sensory histidine protein kinase, partial [Physcomitrella patens]
Cluster-47345.260440	13.45	27	0	0	0	0	727.25	18.29	1	0	0.5	0	3	147	0	1	0	0	867.74	204.85	3	0	0	0	135.63	108.26	1	2	3	2	151.24	281.37	2	3	0	0	129.18	32.69	0	0	1	0	852	729366532	XP_010547275.1	619	2.7e-62	PREDICTED: cycloartenol-C-24-methyltransferase-like isoform X1 [Tarenaya hassleriana]>gi|729366535|ref|XP_010547276.1| PREDICTED: cycloartenol-C-24-methyltransferase-like isoform X1 [Tarenaya hassleriana]
Cluster-47345.260447	16	1.13	0	0	0	0	77.63	0	0	0	0	0	0	0	0	0	0	0	194.25	33.84	0	0	0	0	107.35	11.15	1	0	0	0	0	0	0	0	0	0	28.91	25.6	0	0	0	0	935	357137409	XP_003570293.1	630	1.6e-63	PREDICTED: cycloartenol-C-24-methyltransferase 1-like [Brachypodium distachyon]>gi|721667114|ref|XP_010235915.1| PREDICTED: cycloartenol-C-24-methyltransferase 1-like [Brachypodium distachyon]>gi|721667119|ref|XP_010235916.1| PREDICTED: cycloartenol-C-24-methyltransferase 1-like [Brachypodium distachyon]
Cluster-47345.147071	12.94	0	15.85	10.24	0	0	104.9	32.17	63.12	32.7	0	0	51.59	117.12	43.6	28.35	9.7	0	96.13	81.34	25.05	32.48	0	0	204.33	153.91	24.43	52.03	20.57	13.2	51.83	261.72	9.04	70.24	11.53	0	75.41	84.15	38.63	8.1	0	23.89	2824	731324874	XP_010673207.1	1563	3.1e-171	PREDICTED: probable protein S-acyltransferase 4 [Beta vulgaris subsp. vulgaris]>gi|870863750|gb|KMT14897.1| hypothetical protein BVRB_3g064110 [Beta vulgaris subsp. vulgaris]
Cluster-47345.221592	49	9	59	20	95	155	5	8	4	19	9	89	2	14	22	17	184	71	2	13	56	53	138	127	1	3	31	25	64	137	2	4	12	21	94	157	7	5	26	24	82	223	1792	731368948	XP_010696401.1	478	1.3e-45	PREDICTED: probable myosin light chain kinase DDB_G0279831 [Beta vulgaris subsp. vulgaris]>gi|870843884|gb|KMS96972.1| hypothetical protein BVRB_7g179800 [Beta vulgaris subsp. vulgaris]	--
Cluster-47345.134340	56.62	35.9	66.98	32.11	17.49	154.7	78.81	21.81	149.48	42.44	16.44	25.72	44.48	22.78	95.3	54.93	20.42	14.92	65.26	96.96	29.25	73.15	0	0	20.97	52.77	63.31	88.43	14.57	59.66	24.04	47.59	97.81	150.04	75.88	51.31	0	42.2	85.06	100.08	101.15	45.87	3999	731334667	XP_010678336.1	2362	9.8e-264	PREDICTED: golgin candidate 6 [Beta vulgaris subsp. vulgaris]>gi|731334669|ref|XP_010678337.1| PREDICTED: golgin candidate 6 [Beta vulgaris subsp. vulgaris]>gi|870859466|gb|KMT10908.1| hypothetical protein BVRB_5g113210 [Beta vulgaris subsp. vulgaris]
Cluster-47345.134346	59.32	306.6	14.13	95.59	44.44	47.2	277.59	299.66	198.58	148.25	96.72	79.89	371.05	339.19	176.73	201.73	70.92	154.15	212.13	518.47	107.92	185.59	59.26	66.33	520.52	421.2	213.41	163.73	83.98	56.88	284.65	389.93	219.23	142.91	123.62	73.88	239.46	143.42	155.03	63.78	120.85	57.6	365	--	--	--	--	--	--
Cluster-47345.134348	474.68	1653.4	221.87	626.41	328.56	314.8	1845.41	1374.34	1309.42	988.75	732.28	396.11	1899.95	2064.81	1100.27	1324.27	555.08	932.85	926.87	3096.53	771.08	1192.41	458.74	577.67	3470.48	2995.8	1292.59	934.27	559.02	311.12	1964.35	1908.07	1505.77	1079.09	939.38	511.12	2090.54	1216.58	1377.97	621.22	883.15	674.4	664	870860587	KMT11895.1	411	2.8e-38	hypothetical protein BVRB_5g098620 isoform B [Beta vulgaris subsp. vulgaris]
Cluster-47345.46089	415.17	197.97	1584.17	241.39	15.03	6.02	86.61	294.38	188.86	435.77	0	6.01	384.2	281.58	1096.03	625.41	7	19.15	179.45	204.25	785.28	973.45	8.34	4.78	173.61	436.78	54.2	155.06	11.9	2.01	135.09	62.08	118.5	52.74	9.67	7	31.28	36.25	151.06	107.52	21.1	2.45	3225	731355265	XP_010689048.1	1558	1.3e-170	PREDICTED: leucine-rich repeat extensin-like protein 4 [Beta vulgaris subsp. vulgaris]
Cluster-47345.46088	138	186	27	40	16	28	146	303	77	154	79	51	448	78	154	24	94	25	66	247	62	36	15	9	153	206	101	23	52	21	190	121	45	88	11	21	218	148	119	81	114	41	2458	731320889	XP_010671052.1	381	3.1e-34	PREDICTED: ethylene-responsive transcription factor ERF098-like [Beta vulgaris subsp. vulgaris]>gi|870865592|gb|KMT16642.1| hypothetical protein BVRB_3g049280 [Beta vulgaris subsp. vulgaris]
Cluster-47345.46087	14.88	4.84	0	0	0	0	187.78	2.11	0	0	0	0	1.05	53.6	0	0	0	0	421.3	43.29	0	0	0	0	81.29	0	0	0	1	1	37.01	62.87	1	1.27	0	0	8.83	0	0	1	0	0	1806	302839017	XP_002951066.1	363	2.8e-32	hypothetical protein VOLCADRAFT_61062 [Volvox carteri f. nagariensis]>gi|300263761|gb|EFJ47960.1| hypothetical protein VOLCADRAFT_61062 [Volvox carteri f. nagariensis]
Cluster-47345.266465	18.14	5.2	0	0	0	0	159.73	0	0	0	0	0	0	57.88	0	0	0	0	942.4	28.37	0	0	0	0	52.26	27.16	0	0	0	1	66.51	118.01	0	0	0	0	20.16	9.86	0	0	0	0	3474	--	--	--	--	--	--
Cluster-47345.35875	167.48	16	0	0	0	0	254.21	7	0	0	0	0	3	37	0	0	0	0	287.44	93.83	0	2	1	0	67.25	30	3	0	2	0	42	0	1	7	0	0	105.92	134.59	0	0	0	1	2201	675174401	XP_008896085.1	727	2.1e-74	tRNA modification GTPase TrmE [Phytophthora parasitica INRA-310]>gi|568103752|gb|ETN18409.1| tRNA modification GTPase TrmE [Phytophthora parasitica INRA-310]
Cluster-47345.35870	33.76	68.37	0	0	0	0	345.1	20	0	0	0	0	11.06	145.69	0	28.29	0	0	575.39	120.77	0	4	0	0	212.04	67.88	0	0	4.96	0	157.69	253.85	0	27.91	0	0	39.84	25.85	0	0	0	0	1711	675174403	XP_008896086.1	641	1.5e-64	tRNA modification GTPase TrmE, variant [Phytophthora parasitica INRA-310]>gi|568103753|gb|ETN18410.1| tRNA modification GTPase TrmE, variant [Phytophthora parasitica INRA-310]
Cluster-47345.201052	214.11	158.34	201.51	216.3	327.54	622.64	60	165.88	72.96	246.11	262.66	404.59	125	112.09	286.63	193.23	443.4	434.55	64.94	161.17	208.86	247.65	341.32	352.49	106	131.15	199.87	232.49	327.76	398.81	62.8	114.01	153.17	157.82	315.23	389.03	85.09	107.06	170	190.64	286.43	453.54	413	731364242	XP_010693867.1	374	3.4e-34	PREDICTED: uncharacterized protein LOC104906764 [Beta vulgaris subsp. vulgaris]>gi|870846235|gb|KMS98830.1| hypothetical protein BVRB_3g069030 [Beta vulgaris subsp. vulgaris]
Cluster-47345.259038	7	9.65	1	0	0	0	238.06	3	0	0	1	0	3	45.84	3	6	0	0	236.18	64.12	0	0	0	0	0	0	0	1	1	1	63.94	87.21	2	2	0	0	20.14	0	0	0	1	0	2982	694440494	XP_009347061.1	1583	1.6e-173	PREDICTED: translation factor GUF1 homolog, mitochondrial [Pyrus x bretschneideri]>gi|694440496|ref|XP_009347062.1| PREDICTED: translation factor GUF1 homolog, mitochondrial [Pyrus x bretschneideri]>gi|694440498|ref|XP_009347063.1| PREDICTED: translation factor GUF1 homolog, mitochondrial [Pyrus x bretschneideri]>gi|694440501|ref|XP_009347064.1| PREDICTED: translation factor GUF1 homolog, mitocho…
Cluster-47345.244179	29.4	89	0	0	0	0	663.79	5	2	0	2	0	4	169	1	23	0	0	1730.51	88.8	0	1	0	1	179.85	89.77	1	0	9	2	193.38	191.57	0	17	0	0	58.65	27	0	0	0	0	1503	--	--	--	--	--	--
Cluster-47345.244176	110	77	1	1	0	0	1194	14	7	0	0	0	12	174	0	21	0	0	3847.92	138	0	2	2	0	306	98	0	1	18	2	263	265	2	35	0	0	99	107	0	0	0	0	491	813169142	XP_012203931.1	353	1.1e-31	hypothetical protein SPRG_09100 [Saprolegnia parasitica CBS 223.65]>gi|641531188|gb|KDO25271.1| hypothetical protein SPRG_09100 [Saprolegnia parasitica CBS 223.65]
Cluster-47345.36754	53.17	45.77	0	0	0	0	522.87	2.82	1	0	0	0	7	111	0	27	0	0	1284.32	136.27	2	0	0	0	121.63	130.5	1	1	4	0	106	285	5	7	0	0	73.58	12.45	0	0	0	0	932	159490336	XP_001703135.1	322	8.2e-28	small rab-related GTPase [Chlamydomonas reinhardtii]>gi|2500073|sp|Q39571.1|YPTC1_CHLRE RecName: Full=GTP-binding protein YPTC1>gi|806724|gb|AAA82727.1| YptC1 [Chlamydomonas reinhardtii]>gi|78522571|gb|ABB46195.1| YptC1 [Chlamydomonas incerta]>gi|158270765|gb|EDO96600.1| small rab-related GTPase [Chlamydomonas reinhardtii]
Cluster-47345.36755	85	35	5	0	0	2	194	15.57	3	1	0	0	0	42	0	4	0	0	487.05	52	0	2	0	0	75.99	55.01	0	0	1	0	24	87	1	1	0	0	45	23	0	0	0	0	1056	78522573	ABB46196.1	520	1e-50	YptC1 [Chlamydomonas incerta]
Cluster-47345.64585	0	0	54.85	0	19.34	0	10.17	34.51	23.81	0	0	22.45	26.39	0	93.78	0	127.99	50.22	0	19.08	56.16	38.14	31.9	20.51	7.64	10.25	23.29	0	1.75	20.13	0	0	0	16.21	96.23	43.82	9.02	7.3	0	9.1	0	34.24	3112	731311122	XP_010690237.1	1550	1.1e-169	PREDICTED: protein IQ-DOMAIN 1 [Beta vulgaris subsp. vulgaris]>gi|870869477|gb|KMT20222.1| hypothetical protein BVRB_1g002260 [Beta vulgaris subsp. vulgaris]
Cluster-47345.64586	287.96	262.02	1169.63	647.45	315.21	750.96	148.57	394.03	99.34	1092.34	45.34	737.54	299.79	273.11	809.47	445.42	721.37	616.62	242.98	233.39	1632.89	1234.99	721.95	769.75	302.8	321.37	423.05	577.9	153.76	456.83	152.84	303.72	307.11	401.25	436.22	495.27	188.65	144.1	497.81	331.35	485.49	442.55	2583	731311122	XP_010690237.1	1673	5e-184	PREDICTED: protein IQ-DOMAIN 1 [Beta vulgaris subsp. vulgaris]>gi|870869477|gb|KMT20222.1| hypothetical protein BVRB_1g002260 [Beta vulgaris subsp. vulgaris]
Cluster-47345.64588	199.19	159.42	991.99	672.42	252.85	474.81	52.66	332.42	128.87	962.65	41.59	475.53	282.61	140.69	690.91	491.02	703.44	467.98	114.97	150.24	1305.09	1016.79	635.82	727.77	204.31	192.13	273.88	427.3	102.72	313.1	85.63	120.13	171.01	335.66	266.55	324.89	126.6	117.5	335.07	231.95	397.18	420.99	3112	731311122	XP_010690237.1	1231	1.1e-132	PREDICTED: protein IQ-DOMAIN 1 [Beta vulgaris subsp. vulgaris]>gi|870869477|gb|KMT20222.1| hypothetical protein BVRB_1g002260 [Beta vulgaris subsp. vulgaris]
Cluster-47345.68117	103.3	73.91	128.05	56.36	178.93	62.4	36.98	97.44	99.5	187.46	181.18	51.9	140.78	135.09	102.47	123.39	81.04	57.58	0	48.69	156.67	144.4	100.18	206.86	56.71	81.01	126.26	66.33	91.9	204.45	95.1	49.9	83.56	187.98	191.5	123.46	74.85	0	203.86	86.82	239.55	248.6	3586	731345696	XP_010684054.1	2915	0	PREDICTED: conserved oligomeric Golgi complex subunit 4 [Beta vulgaris subsp. vulgaris]>gi|870854472|gb|KMT06241.1| hypothetical protein BVRB_7g161690 [Beta vulgaris subsp. vulgaris]
Cluster-47345.44819	26.23	125.34	0	63.76	0	0	0	0	0.54	0	0	0	70.79	52.26	0	5.97	0	0	51.39	132.52	9.65	0	0	0	37.31	86.03	78.64	0	0	0	0	45.02	0	0.15	0.08	0	26.76	32.9	7.22	11.59	5.71	0	2870	645243674	XP_008228085.1	964	9e-102	PREDICTED: anthranilate N-benzoyltransferase protein 1-like [Prunus mume]	--
Cluster-47345.128140	143.39	38.64	121.76	60.76	184.33	408.28	10.87	19.36	12	101.74	80	144.12	36	34.08	116.4	91.43	178.69	293.69	25	51	147.5	133.21	162	139.9	9	38.2	88.65	105.09	106	154.12	12	23	54	73.42	146.86	195.7	18.47	17	66.29	73.89	147.63	301.32	411	731372829	XP_010666459.1	244	4e-19	PREDICTED: RING-H2 finger protein ATL52-like [Beta vulgaris subsp. vulgaris]>gi|870842769|gb|KMS96109.1| hypothetical protein BVRB_002210 [Beta vulgaris subsp. vulgaris]
Cluster-47345.128141	205.33	65	148.62	96	184	332.2	33	54	23	87	90	125.32	146	88	112.32	90	170.37	264	65.45	126	166.86	132.05	164.07	170	21	119.91	111.64	154	125	149.18	20	68.03	36	126	141	176	35	33.01	75	73.78	192.71	270.29	998	731372829	XP_010666459.1	142	6.5e-07	PREDICTED: RING-H2 finger protein ATL52-like [Beta vulgaris subsp. vulgaris]>gi|870842769|gb|KMS96109.1| hypothetical protein BVRB_002210 [Beta vulgaris subsp. vulgaris]	--
Cluster-47345.278210	14	0	0	0	0	0	148	0	0	0	0	0	0	0	0	0	0	0	494	20	0	0	0	0	13	7	0	0	0	1	3	0	0	0	0	0	18	38	0	2	0	0	2778	326491599	BAJ94277.1	1302	5.6e-141	predicted protein [Hordeum vulgare subsp. vulgare]
Cluster-47345.278216	243	2	0	0	0	0	565.56	0	1	0	0	0	0	3	0	3	0	0	697.22	39	0	0	0	0	82.16	8.1	2	1	1	1	1	8.02	0	0	0	0	137	392	0	0	0	0	1338	--	--	--	--	--	--
Cluster-47345.140072	82	39	43	86.99	195.99	319.98	79	26	110	55.99	337.4	156.92	25	30	45.99	99	140.96	206.05	34	46	99.98	74.99	289.98	194.47	75	48	111.98	76	174	340.97	34	33	46	61	225.96	174.97	47	58	53	56	158.53	278.98	298	566213809	XP_002324890.2	310	6.4e-27	Homeobox protein knotted-1 like 3 [Populus trichocarpa]>gi|550317858|gb|EEF03455.2| Homeobox protein knotted-1 like 3 [Populus trichocarpa]
Cluster-47345.140073	1316	1077	721	592	685	1411	972	998	687	532	873	645	2255	947	801	659	765	1243	633	1274	1042	787	1062	1006	870	1428	1032	1060	874	1262	650	1285	433	854	829	790	503	612	446	413	1065	1257	3725	731329132	XP_010675430.1	641	3.3e-64	PREDICTED: F-box protein SKIP23-like [Beta vulgaris subsp. vulgaris]>gi|870861949|gb|KMT13202.1| hypothetical protein BVRB_4g086060 [Beta vulgaris subsp. vulgaris]	--
Cluster-47345.140070	256.14	186.5	516.7	497.2	969.79	1316.36	92.43	156.97	193.34	422.04	937.72	781.17	108.89	158.66	323.12	469.11	912.68	1031.43	73.32	227.03	399.3	639.63	880.14	1127.25	89.9	128.66	493.51	532.01	607.81	860.93	132.67	114.75	420.08	500.33	832.64	663.65	109.18	128	411.84	426.12	692.43	1219.58	2534	731359638	XP_010691387.1	1645	8.6e-181	PREDICTED: fructose-1,6-bisphosphatase, chloroplastic [Beta vulgaris subsp. vulgaris]
Cluster-47345.148821	74.63	88.07	2.01	0.27	21.08	0.01	124.97	0.02	9.21	0	33.97	8.41	82.66	111.98	127.74	64.65	81.87	41.26	13.89	252.83	73.71	109.56	32.66	36.5	104.95	26.24	144.55	107.43	22.71	65.78	183.77	64.43	148.84	100.08	29.75	75.71	2.63	123.45	40.57	71.42	0.43	9.53	6687	731337777	XP_010679970.1	1977	7.2e-219	PREDICTED: uncharacterized protein At2g33490 [Beta vulgaris subsp. vulgaris]>gi|870858116|gb|KMT09642.1| hypothetical protein BVRB_6g130940 [Beta vulgaris subsp. vulgaris]
Cluster-47345.148823	1761.33	2778.93	955.88	1423.9	557.07	1384.07	792.77	1131.59	434.4	1873.25	168.95	732.26	1035.78	1468.23	1404.75	1518.19	449.02	1178.96	910	1343.28	1364.73	1755.9	772.36	615.39	1419.52	1539.58	1868.21	1757.88	770.34	772.54	999.29	3028.22	2312.36	2002.9	1404.79	842.34	2252.99	2044.94	2173.02	1842.6	1538.5	1468.46	272	731319555	XP_010670334.1	286	3.5e-24	PREDICTED: probable xyloglucan endotransglucosylase/hydrolase protein 23 [Beta vulgaris subsp. vulgaris]>gi|870866133|gb|KMT17142.1| hypothetical protein BVRB_2g040540 [Beta vulgaris subsp. vulgaris]
Cluster-47345.148829	433.25	437.76	343.95	361.43	464.5	405.12	1057.64	164.5	497.38	471.93	666.51	215.13	115.76	440.91	244.68	503.67	361.25	727.18	67.21	506.33	278.61	305.89	379.53	689.83	339.42	499.79	566.75	505.98	468.72	549.42	753.58	334.52	523.38	919.06	886.03	522.02	793.25	561.2	902.04	717.63	1038.34	1010.8	409	--	--	--	--	--	--
Cluster-47345.9424	21.84	0	0	0	0	0	139.21	1	0	0	0	0	1	3	0	0	0	0	565.74	28.33	0	0	0	0	16.61	7.75	1	0	1	0	3	3	0	1	0	0	37.03	63.37	0	0	0	0	1551	568057757	ETM54410.1	248	5.2e-19	hypothetical protein L914_02249 [Phytophthora parasitica]>gi|570335700|gb|ETO83648.1| hypothetical protein F444_02365 [Phytophthora parasitica P1976]
Cluster-47345.12324	0	2.67	0	0	0	0	57.25	1.69	0	0	0	0	0	15.82	0	0	0	0	109.2	29.43	0	0	0	0	15.58	17.45	0	0	0	0	39	68.88	0	2.63	0	0	5.55	0	0	0	0	0	1966	--	--	--	--	--
Cluster-47345.101466	46	36	7	8	6	25	41	29	11	17	1	5	31	18	4	7	9	5	4	21	9	4	7	1	9	32	15	12	2	3	44	9	11	8	0	12	89	149.83	26	4	8	2	201	--	--	--	--	--
Cluster-47345.101464	525.46	964.21	202.11	126.8	63.03	122.25	287.57	2589.12	207.66	971.65	0	266.15	2201.42	1139.06	808.61	277.24	345.12	70.64	824.45	557.09	449.9	294.35	280.89	171.17	397.23	566.62	90.21	97.98	23.93	126.27	89.21	193.98	76.68	124.16	154.98	198.93	82.78	100.84	47.13	77.39	147.62	143.26	2363	731337488	XP_010679814.1	2561	4.9e-287	PREDICTED: beta-galactosidase 3 [Beta vulgaris subsp. vulgaris]
Cluster-47345.101462	1294.98	2263.38	666.28	402.71	314.89	149.36	675.91	4572.43	978.78	2579.9	19	328.23	3765.9	2500.8	2015.27	942.21	994.24	229.36	866.37	851.36	949.68	995.57	832.19	710.9	530.24	1173.87	168.79	181.51	86.35	298.83	487.58	263.02	135.32	379.26	409.39	833.2	101.69	198.21	192.41	226.69	521.11	602.74	3194	731337488	XP_010679814.1	3958	0	PREDICTED: beta-galactosidase 3 [Beta vulgaris subsp. vulgaris]
Cluster-47345.101468	737.59	1037.27	62.64	184.33	99.72	293.19	685.26	679.44	375.61	431.57	13.45	183.56	758.81	565.6	178.32	174.48	100.74	71.45	250.37	1156.3	323.23	314.27	165.42	117.6	471.66	632.73	397.02	199.52	52.45	167.25	396.04	888.89	203.11	247.18	72.79	109.3	1157.72	837.16	487.19	125.08	95.62	87.71	235	--	--	--	--	--	--
Cluster-47345.149876	2.55	11.45	7.28	0	5.63	0	89.39	38.11	44.01	30.45	13.11	5.26	9.2	43.89	2.14	30.04	2.67	15.3	7.17	7.88	2.23	7.25	7.17	0	164.58	39.12	61.81	20.5	15.26	8.02	51.5	20.26	44.53	32.62	2.42	0	55.86	41.33	59.26	6.05	26.29	5.13	1097	731358181	XP_010690596.1	494	1.1e-47	PREDICTED: phototropin-2 [Beta vulgaris subsp. vulgaris]>gi|731358183|ref|XP_010690597.1| PREDICTED: phototropin-2 [Beta vulgaris subsp. vulgaris]>gi|870849345|gb|KMT01608.1| hypothetical protein BVRB_9g216030 [Beta vulgaris subsp. vulgaris]
Cluster-47345.149879	142	24	90	82	239	409	97	28	54	113	101	112	5	36	53	52	178	265	6	43	56	64	209	243	9	30	62	66	74	136	20	26	30	31	288	306	28	40	53	127	191	296	456	--	--	--	--	--	--
Cluster-47345.57338	146	347.32	25	150	65	39	374	269	304.01	177	142.18	55	208.9	264.96	253	200	48	65	88	523.43	139	182.98	61	42	557	351	178.09	187	54	53	266	290	194.91	156	75	55	293	292	144	118	86	54	335	--	--	--	--	--	--
Cluster-47345.107449	34.45	0	33.53	0	21.12	32.24	0	116.23	6.03	0	0	0	0	24.52	14.14	0	38.94	0	0	14.51	0	0	61.14	94.39	0	0	0	1.93	0	7.6	0	0	0	28.89	45	50.56	0	0	0	16.01	0	21.07	2590	731336232	XP_010679144.1	754	1.8e-77	PREDICTED: beta-carotene isomerase D27, chloroplastic [Beta vulgaris subsp. vulgaris]>gi|870858770|gb|KMT10258.1| hypothetical protein BVRB_5g120150 [Beta vulgaris subsp. vulgaris]
Cluster-47345.107443	487	491	392	150	35	95	1085	676	592	706	17	87	671	572	437	271	64	84	238	728	553	307	34	44	1039	928	514	606	56	119	740	904	391	456	48	49	678	450	416	304	153	68	484	357486199	XP_003613387.1	507	1.5e-49	WD repeat-containing protein-like protein [Medicago truncatula]>gi|355514722|gb|AES96345.1| transducin/WD40 repeat protein [Medicago truncatula]
Cluster-47345.107441	17.49	179.37	39.74	164.38	66.32	23.64	581.48	120.53	669.1	175.93	505.89	7.51	51.45	222.11	60.08	237.92	22.18	97.31	10.89	113.91	23.44	128.01	19.63	71.75	355.02	233.08	186.23	107.52	106.84	63.06	640.01	55.88	386.77	388.39	240.25	127.04	325.18	207.4	549.94	381.08	376.41	196.46	1177	731343898	XP_010683125.1	1494	1.3e-163	PREDICTED: phosphate transporter PHO1 homolog 10-like [Beta vulgaris subsp. vulgaris]>gi|731343900|ref|XP_010683126.1| PREDICTED: phosphate transporter PHO1 homolog 10-like [Beta vulgaris subsp. vulgaris]>gi|731343902|ref|XP_010683127.1| PREDICTED: phosphate transporter PHO1 homolog 10-like [Beta vulgaris subsp. vulgaris]>gi|870855280|gb|KMT07013.1| hypothetical protein BVRB_6g153450 [Beta vulgar…
Cluster-47345.107444	58.65	56	60.22	23	2	10	170.28	42.65	77	86.72	0	3	44.62	70	43.25	36.78	9	17.83	16	69	64.44	28.7	3	17	101.39	86	73	60	2	20	113.57	59	55.18	69.45	9	4	92.9	75	58	50	15	9	333	731367960	XP_010695887.1	203	1.8e-14	PREDICTED: vegetative incompatibility protein HET-E-1 [Beta vulgaris subsp. vulgaris]>gi|870844370|gb|KMS97364.1| hypothetical protein BVRB_6g156050 [Beta vulgaris subsp. vulgaris]	--
Cluster-47345.154944	148.43	45.79	187.74	113.99	28.05	28.86	0	0	0	75.79	27.02	22.77	26.7	85.72	67.69	53.73	79.37	65.01	0	47.97	81.74	67.39	62.63	80.23	30.92	77.37	32.25	59.74	35.85	58.37	0	0	0	55.17	39.77	67.68	41.3	69.73	13.23	32.9	78.59	60.26	2469	731322152	XP_010671736.1	2359	1.4e-263	PREDICTED: kinase suppressor of Ras 1-like [Beta vulgaris subsp. vulgaris]>gi|870865208|gb|KMT16275.1| hypothetical protein BVRB_3g054260 [Beta vulgaris subsp. vulgaris]
Cluster-47345.154941	2813.54	1858.18	3733.98	3040.96	1968.78	1719.82	1298.64	1069.07	1355.91	2534.47	1540.12	583.43	911.5	1425.17	2018.22	2856.91	1516.03	2058.64	328.51	2059.53	2428.31	3035.56	1649.63	2485.03	907	1299.48	1414.76	1571.82	1119.14	1245.23	1359	663.86	1986.21	2610.25	1879.2	1653.44	1593.24	1268.77	2496.62	2016.28	2404.73	2636.8	2507	731322152	XP_010671736.1	2794	0	PREDICTED: kinase suppressor of Ras 1-like [Beta vulgaris subsp. vulgaris]>gi|870865208|gb|KMT16275.1| hypothetical protein BVRB_3g054260 [Beta vulgaris subsp. vulgaris]
Cluster-47345.177100	1312	4183	1090	2531	1026	492	3668	3198.86	2871	2251.58	1706	318	6852	3593	3276	4275	856	1414	1538	4040	3405	3153	851	990	1862.34	7460	1218.25	2780	460.12	914	3269	2226	1829	3073	1038	981	1859	2959	2126	869	1693	1009	7087	332322132	CCA66040.1	4097	0	hypothetical protein [Beta vulgaris subsp. vulgaris]
Cluster-47345.177102	0	0	0	0	0	0	36	0	4.4	0	0	18	0	0	0	0	26.93	0	0	0	0	0	0	0	0	0	0	0	0	0	0	13	0	28.42	0	0	0	0	89.68	81.27	15	25.38	4262	731369717	XP_010665504.1	170	1.6e-09	PREDICTED: ubiquitin domain-containing protein 1-like [Beta vulgaris subsp. vulgaris]>gi|870843549|gb|KMS96694.1| hypothetical protein BVRB_8g200000 [Beta vulgaris subsp. vulgaris]
Cluster-47345.51990	0	0	0	4.1	57.38	105.27	0	6	0	4	96.82	40.28	0	0	2.95	0	85.89	99.11	0	0	7.43	17.54	106.59	67.44	4	0	4	0	74.42	40.62	0	0	0	0	41.75	29.83	0	0	0	0	33.71	77.8	2574	731335665	XP_010678839.1	750	5.3e-77	PREDICTED: uncharacterized protein LOC104894328 [Beta vulgaris subsp. vulgaris]>gi|870859197|gb|KMT10661.1| hypothetical protein BVRB_5g117770 [Beta vulgaris subsp. vulgaris]	--
Cluster-47345.61173	36	78	3	10	6	6	260	127	112	31	6	7	67	96	43	16	1	5	44	102	13	21	4	5	164	70	7	11	0	1	85	57	13	7	2	1	35	40	9	4	8	0	626	--	--	--	--	--	--
Cluster-47345.261610	20	27	0	0	0	0	150	2	0	1	0	0	3	58	2.81	13	0	0	803.19	58	1	0	0	0	66.07	76.22	0	0	6	2	71.18	249.53	0	9	0	0	37.88	0	0	0	1	0	1620	--	--	--	--	--	--
Cluster-47345.132271	77.13	4.11	341.78	372.97	711.2	823.23	10.76	18.28	75.82	222.33	231.4	442.42	15.18	15.56	141.67	223.91	736.56	551.17	11.52	22.43	314.31	298.51	873.43	652.82	11.1	0	207.7	174.59	208.46	497.28	27.55	2.97	117.4	120.53	382.79	372.3	20.98	13.35	134.37	163.51	305.31	634.27	5560	731366408	XP_010695055.1	1768	1e-194	PREDICTED: protein ECERIFERUM 26-like [Beta vulgaris subsp. vulgaris]>gi|870845134|gb|KMS97940.1| hypothetical protein BVRB_4g097240 [Beta vulgaris subsp. vulgaris]
Cluster-47345.132273	86.85	104.31	3.96	4.75	0	4.96	58.99	233.53	11.36	36.21	0	0	199.57	94.41	55.86	0	0	1.85	52.88	110.98	0	0	0	2.74	30.86	72.21	0	0	0	0	31.09	67.69	11.47	16.93	0	0	47.03	28.02	15.35	0	1.71	1.54	2278	702448245	XP_010025049.1	778	2.7e-80	PREDICTED: probable aldo-keto reductase 1 isoform X3 [Eucalyptus grandis]
Cluster-47345.132279	68	127	11	25	2	11	85	34	24	11	1	5	16	65	9	8	7	6	14	69	4	13	10	10	34	58	19	20	0	0	56	34	24	35	7	1	41	40	9	16	13	7	313	--	--	--	--	--	--
Cluster-47345.132278	144.93	161.47	22	46.87	6	15	143.35	44.65	47	21	5	6	16	86.86	8	21.01	12	15	17.85	96.01	12	15.2	18	18	47.26	93.96	28	42	2	0	85.75	39	19	72.57	10	14	54	64.55	16	24	15	14	416	--	--	--	--	--	--
Cluster-38045.1	0	0	0	0	0	0	43	0	0	0	0	0	0	0	0	0	0	0	126	6	0	0	0	0	14.84	5	0	0	0	0	0	0	0	0	0	0	30.12	17	0	0	0	0	1030	325188073	CCA22616.1	281	5.1e-23	U6 snRNAassociated Smlike protein putative [Albugo laibachii Nc14]
Cluster-47345.47653	55	23	17	13	67	126	13	28	23	26	81	57	17	3	10	14	68	54	10	19	20	16	117	111	22	5	11	13	25	33	9	8	3	0	41	59	13	15	6	1	33	84	1298	731353711	XP_010688199.1	551	3.2e-54	PREDICTED: transcription repressor OFP8-like [Beta vulgaris subsp. vulgaris]
Cluster-47345.35226	158.69	159.51	69.32	44.83	5.05	8.85	436.65	144	215.82	92.58	44.04	2	97.67	210.24	104.49	67.56	5	7.17	81.01	208.53	46.12	76.51	5.76	7	203.05	177.58	69.71	105.74	5.43	6.29	157.47	193.25	86.2	83.88	1	0	280.21	170.82	82.99	62.63	10.49	3	1026	731353838	XP_010688267.1	180	2.6e-11	PREDICTED: uncharacterized protein LOC104902253 [Beta vulgaris subsp. vulgaris]	--
Cluster-47345.141977	781.07	934.2	1062.06	1023.02	1136.05	927.12	941.55	1018.07	1066.02	1362.03	1298.02	501.9	727.07	839.1	802.01	936.01	1375.07	1179.02	188.28	676.11	1043.03	868.01	966.07	1405.07	630.11	826.09	1354.07	1283.05	1331.97	2135.07	1491.35	446.22	1087.02	1705.03	1962.18	2040.18	837.34	822.28	1633.06	1462.06	1858.08	2639.2	459	733214592	NP_001290010.1	742	8e-77	elongation factor 2 [Beta vulgaris subsp. vulgaris]>gi|6015065|sp|O23755.1|EF2_BETVU RecName: Full=Elongation factor 2; Short=EF-2>gi|2369714|emb|CAB09900.1| elongation factor 2 [Beta vulgaris subsp. vulgaris]
Cluster-47345.207873	334.58	208.43	351.17	307.47	305.89	398.51	128.34	175.25	194.98	393.5	428.83	268.5	117	151.84	303.9	249.07	342.01	330.43	68.77	222.27	260.48	298.42	273.98	310.96	179.89	91.86	211.44	221.81	379.82	429.02	152.14	73.05	192.24	265.56	370.07	327.02	152.55	180.16	266.6	285.84	470.63	584.29	1912	731317202	XP_010668130.1	1536	2.8e-168	PREDICTED: uncharacterized protein LOC104885118 [Beta vulgaris subsp. vulgaris]
Cluster-47345.162690	72.55	57.02	93.84	176.98	24.4	0	282.84	132.2	166.21	164.91	108.58	5.42	35.2	89.72	65.66	163.56	78.82	108.42	1.46	33.39	121.83	18.92	0	71.48	0	96.76	71.41	144.15	47.69	144.43	86.89	0	106.64	193.68	139.03	227.36	140.06	112.87	205.71	107.45	18.05	227.74	2348	731327289	XP_010674447.1	2439	6.8e-273	PREDICTED: phosphatidylinositol 4-kinase beta 1-like [Beta vulgaris subsp. vulgaris]>gi|870862894|gb|KMT14082.1| hypothetical protein BVRB_4g079070 [Beta vulgaris subsp. vulgaris]
Cluster-47345.154793	12975.6	16895.3	10127.9	10925.3	6523.54	9921.95	22695.3	16700.5	18257	17610.8	20915.7	7627.99	18051.8	16240	16757.7	15127	10171.1	15355.7	7288.52	22743.8	14255.3	15798.2	9621.44	10511.9	40607.8	25754	20987.8	20470.8	14755.5	15642.1	23253.1	23162.4	18365.5	22020.8	16402.3	11638.3	20581.1	17317.5	16317.2	13444.4	18556.4	17704.6	1145	731340333	XP_010681340.1	1099	8e-118	PREDICTED: S-adenosylmethionine decarboxylase proenzyme-like [Beta vulgaris subsp. vulgaris]>gi|870856791|gb|KMT08380.1| hypothetical protein BVRB_6g140590 [Beta vulgaris subsp. vulgaris]
Cluster-47345.245105	277.18	331.2	12	0	0	0	5117.33	46.34	12	0	2.41	0	60.42	1397.81	17	37.24	0	0	6539.01	1016.33	2	7.37	0	2.45	1550.42	607.79	7	0	9	0	1107.21	1658.75	16.97	126.55	0	7.29	536.99	352.04	0	5	2	3	4834	--	--	--	--	--
Cluster-47345.245106	5.82	46.64	0	1	1	0	826.01	6.72	0	1	4.59	0	0	49.79	0	29.51	0	0	1337.33	78.67	0	2.63	2	0.55	37.41	81.14	0	0	0	6	193.73	345.11	2.03	29.99	0	1.71	10.82	3.96	1	0	0	0	2952	--	--	--	--	--
Cluster-47345.245109	44	0	0	0	0	0	169	0	2	0	0	0	0	0	0	0	0	0	866	31	0	0	0	0	42	8	0	0	0	0	0	0	0	0	0	0	31	41	0	1	0	0	499	--	--	--	--	--	--
Cluster-47345.31307	8.02	25	0	0	0	0	261.09	0.03	0	0	0	0	0.03	74.53	0	18	0	0	505.81	93	1	0	0	0	70.6	64.51	0	0	3	0	72.34	177.81	0	4	0	0	42	8	0	0	0	0	1657	669160350	XP_008615737.1	613	2.6e-61	hypothetical protein SDRG_11472 [Saprolegnia diclina VS20]>gi|530732471|gb|EQC30713.1| hypothetical protein SDRG_11472 [Saprolegnia diclina VS20]
Cluster-47345.31308	3.35	15	1	0	0	0	115.88	6.83	0	0	0	0	3	61	0	6	0	0	350.33	66.29	0	0	0	0	23.03	57.16	1	0	4	0	63	129	0	7	0	1	37.43	6.09	0	1	1	0	928	219111613	XP_002177558.1	658	8.9e-67	predicted protein [Phaeodactylum tricornutum CCAP 1055/1]>gi|306755810|sp|B7FRU7.1|LIPA1_PHATC RecName: Full=Lipoyl synthase 1, mitochondrial; AltName: Full=Lipoate synthase 1; Short=LS 1; Short=Lip-syn 1; AltName: Full=Lipoic acid synthase 1; Flags: Precursor>gi|217410443|gb|EEC50372.1| predicted protein [Phaeodactylum tricornutum CCAP 1055/1]
Cluster-47345.155546	97	183	190	274	135	101	469	176	529	467	326	95	237	227	332	364	141	156	34	119	236	237	132	127	277	189	344	352	219	391	241	56	416	548	392	324	136	143	431	404	428	398	403	731359317	XP_010691218.1	631	5.2e-64	PREDICTED: boron transporter 4-like [Beta vulgaris subsp. vulgaris]>gi|870848443|gb|KMT00732.1| hypothetical protein BVRB_9g220170 [Beta vulgaris subsp. vulgaris]
Cluster-47345.154537	11	14.23	38	39	151.56	234.42	6	26.34	15.09	38	8	120.32	23	10.59	11	26.29	165.24	99.34	9.88	15.81	39.44	93.2	252.42	217.17	10.54	3	14.45	18	18.23	20.46	8	1	11	9	127.43	130.83	1	6	5.05	11	46.74	71.46	1187	731351771	XP_010687202.1	277	1.7e-22	PREDICTED: ENHANCER OF AG-4 protein 2-like [Beta vulgaris subsp. vulgaris]>gi|870851840|gb|KMT03839.1| hypothetical protein BVRB_8g188430 isoform B [Beta vulgaris subsp. vulgaris]
Cluster-47345.121998	62.53	146.28	10.21	156.57	65.41	25	66.05	14.12	147.71	16.84	165.83	0	16.1	39.01	27.18	91.5	48.36	103.97	20.2	198.92	216.43	224.76	72.41	264.05	102.94	281.18	239.28	414.06	128.01	224.66	111.89	105.69	153.78	377.07	240.14	300.33	135.22	98.82	382.71	104.17	221.83	182.28	2078	731336850	XP_010679477.1	1864	2.9e-206	PREDICTED: meiosis arrest female protein 1-like isoform X2 [Beta vulgaris subsp. vulgaris]>gi|870858543|gb|KMT10052.1| hypothetical protein BVRB_5g122630 isoform A [Beta vulgaris subsp. vulgaris]
Cluster-47345.121995	0	46.38	17.46	0	44.5	38.63	0	0	11.67	55.42	7.64	0	21.99	0	0	89.54	0	0	0	11.18	0	47.5	0	0	23.29	39.73	0	0	0	79.84	0	0	0	0	0	0	0	0	0	0	0	0	2052	731336850	XP_010679477.1	1728	1.7e-190	PREDICTED: meiosis arrest female protein 1-like isoform X2 [Beta vulgaris subsp. vulgaris]>gi|870858543|gb|KMT10052.1| hypothetical protein BVRB_5g122630 isoform A [Beta vulgaris subsp. vulgaris]
Cluster-47345.121997	23.02	0.1	0	31.13	0	0.42	24.69	0	0.22	0	0	0	0	22.98	3.05	0	12.97	25.67	4.85	0	0	0	16.9	7.45	0	0	73.68	17.7	8.45	0	27.35	11.17	28.57	29.84	33.69	29.22	38.82	21.19	49.61	27.56	53.84	33.49	2136	731336848	XP_010679476.1	1823	1.7e-201	PREDICTED: uncharacterized protein LOC104894835 isoform X1 [Beta vulgaris subsp. vulgaris]>gi|870858544|gb|KMT10053.1| hypothetical protein BVRB_5g122630 isoform B [Beta vulgaris subsp. vulgaris]
Cluster-47345.121991	27.54	60.39	4.94	43.43	32.35	2.2	61.42	1.3	43.22	3.91	62.15	0	15.71	6.56	31.9	18.77	33.58	70.1	5.59	139.45	128.35	104.46	57.23	76.09	91	108.29	154.49	197.37	51.49	119.31	88.02	44.92	70.49	115.34	90.52	131.83	58.15	39.12	152.74	40.3	204.86	123.51	2192	731336848	XP_010679476.1	1970	1.5e-218	PREDICTED: uncharacterized protein LOC104894835 isoform X1 [Beta vulgaris subsp. vulgaris]>gi|870858544|gb|KMT10053.1| hypothetical protein BVRB_5g122630 isoform B [Beta vulgaris subsp. vulgaris]
Cluster-47345.121993	6.74	0.37	0	40.84	0	2.19	18.11	0	0.26	0	0	0	0	30.59	38.23	0	45.77	27.84	11.42	0	37.63	0	38.42	70.39	0	0	50.63	97.38	35.11	0	33.21	19.8	73.97	75.19	43.87	61.43	35.87	31.13	76.85	48.91	24.61	111.77	2022	731336850	XP_010679477.1	1717	3.1e-189	PREDICTED: meiosis arrest female protein 1-like isoform X2 [Beta vulgaris subsp. vulgaris]>gi|870858543|gb|KMT10052.1| hypothetical protein BVRB_5g122630 isoform A [Beta vulgaris subsp. vulgaris]
Cluster-47345.32829	15	14.65	0	0	0	0	259.47	1	1	0	0	0	1	84.91	1	5.67	0	0	589.5	71.98	3	0	0	0	129.83	69.51	0	0	1	1	101.08	174.77	0	3	0	0	43.69	15	0	0	0	0	2007	325188017	CCA22560.1	168	1.3e-09	conserved hypothetical protein [Albugo laibachii Nc14]
Cluster-47345.32824	6	3	0	0	0	0	87	2	0	0	0	0	0	27	0	2	0	0	254	32	0	0	0	0	28	39	0	0	0	1	38	85	1	0	0	0	3	4	0	0	0	0	1526	--	--	--	--	--
Cluster-47345.32821	0	0	0	0	0	0	37.17	0	0	0	0	0	0	0	0	0	0	0	83.72	9.18	0	0	0	0	8.25	3.81	0	0	0	0	2	0	0	0	0	0	34.76	23.32	0	0	0	0	1089	--	--	--	--	--	--
Cluster-47345.32822	19.39	0	0	0	0	0	111.3	0	0	0	0	0	0	0	0	0	0	0	279.39	6.18	0	0	0	0	9.94	8.62	0	0	0	0	0	0	0	0	0	0	37.71	49.46	0	0	0	0	2707	527204448	EPS70616.1	194	1.6e-12	hypothetical protein M569_04142, partial [Genlisea aurea]
Cluster-47345.147213	2102.57	1152.47	1663.97	2099.36	7416.16	15347.8	502.39	2010.26	1271.55	3570.06	6236.94	11510.1	686.35	997.9	3393.27	2081.95	8150.7	10261.1	837.96	1013.88	2648.75	3293.71	7324.65	8108.07	949.4	1227.17	2793.68	2845.15	4785.49	6435.89	534.46	1033.14	1824.14	1364.93	6758.63	5783.92	614.99	729.91	1445.63	1644.6	5221.61	8013.8	3047	731347121	XP_010684819.1	1222	1.2e-131	PREDICTED: protein LOW PSII ACCUMULATION 1, chloroplastic [Beta vulgaris subsp. vulgaris]>gi|731347123|ref|XP_010684820.1| PREDICTED: protein LOW PSII ACCUMULATION 1, chloroplastic [Beta vulgaris subsp. vulgaris]>gi|870853976|gb|KMT05809.1| hypothetical protein BVRB_7g166480 [Beta vulgaris subsp. vulgaris]
Cluster-94906.7	3.06	4.41	0	0	0	0	52.61	1.1	2	0	0	0	0	32	0	0	0	0	152.87	51.44	0	0	0	0	21.01	13.74	0	0	0	0	37	59	1	0	0	0	4.08	1	0	0	0	0	2935	694448829	XP_009350208.1	210	2.5e-14	PREDICTED: flavin carrier protein 1-like [Pyrus x bretschneideri]
Cluster-94906.0	0	7	0	0	0	0	99.02	0	0	0	0	0	0	49.32	0	0	0	0	304.42	49.23	0	0	0	0	36.43	26.84	0	0	0	0	39.48	86.62	1	0	0	0	9.35	0	0	0	0	0	3255	298709059	CBJ31008.1	153	1.1e-07	Phosphatidylinositol 3-and 4-kinase family protein [Ectocarpus siliculosus]
Cluster-47345.96304	32.1	0	55.21	24.1	0	44.99	19.53	83.71	0	0	9.45	49.8	20.48	24.39	0	7.79	26.83	37.96	43.77	9.31	0	6.99	47.81	52.59	17.79	14.58	27	27.09	10.9	34.53	9.24	22.83	0	57.07	49.18	0	0	0	0	9.43	57.14	73.3	2146	697177933	XP_009597946.1	1398	3.2e-152	PREDICTED: outer envelope protein 80, chloroplastic [Nicotiana tomentosiformis]
Cluster-47345.153124	329.54	282.13	344.77	330.14	56.99	88.73	47	441.25	155.51	730.74	24.89	41.92	147.87	216.24	657.02	484.24	31	66.29	63.77	73	377.95	842.24	102	113	139.93	130.98	148.86	216.99	11	18	64.98	158.99	108.99	119.97	11	7	36	20	73.99	86.05	31.74	14	226	--	--	--	--	--	--
Cluster-47345.153127	37.35	4.02	489.42	678.1	3836.76	6195.75	1.8	43.54	228.9	709.15	3698.39	4177.9	0	0.98	539.75	380.81	6242.72	6440.04	2	0	915.42	766.16	3424.84	7109.83	1	2.01	468.47	422.31	3518.36	3096.92	0	32.34	242.85	163.96	3801.28	1766.89	10.08	0	366.01	185.97	2191	3079.22	428	870850801	KMT02867.1	600	2.2e-60	hypothetical protein BVRB_8g194450 [Beta vulgaris subsp. vulgaris]
Cluster-47345.262912	21.25	15.66	0	0	0	0	258.35	0	0	0	0	0	0	49	0	0	0	0	269.08	53.65	0	0	0	0	11.88	48.38	0	0	0	0	45.57	86.82	0	0	0	0	24.97	10.3	0	0	0	0	3553	255089905	XP_002506874.1	1054	4.1e-112	predicted protein [Micromonas sp. RCC299]>gi|226522147|gb|ACO68132.1| predicted protein [Micromonas sp. RCC299]
Cluster-47345.126428	13	18	3	13	59	71	65	98	15	29	24	104	30	19	33	13	282	59	23	22	20	20	199	109	30	16	5	6	16	25	6	2	5	4	28	41	3	4	2	7	11	3	420	--	--	--	--	--	--
Cluster-47345.173456	0	0	0	55.95	0	0	0	68.21	16	60.1	30.48	30.9	24.55	26.59	45.28	17.49	0	0	0	30.26	18.39	0	0	35.16	27.09	50.47	0	38.74	30.33	45.25	40.85	0	19.61	35.28	18.03	16.37	0	24.35	36.93	28.7	0	17.03	5915	731312283	XP_010673399.1	2642	5e-296	PREDICTED: RINT1-like protein MAG2 isoform X2 [Beta vulgaris subsp. vulgaris]
Cluster-93325.0	3	3	0	0	0	0	20.18	0	0	0	0	0	5	0	0	0	0	0	17	9	0	0	0	0	4	5	0	0	0	0	13	406	0	3	0	1	13	27	0	0	0	0	800	806933873	AKC04611.1	247	3.5e-19	Hsp24 protein [Populus davidiana x Populus alba var. pyramidalis]	--
Cluster-47345.251263	3	6.77	0	1	0	0	248.5	2	1	0	0	0	0	45.71	4	5	0	0	279.02	35.18	0	0	0	0	23	20.07	0	0	0	0	38.67	92	0	5	1	0	27.79	0	0	0	0	0	313	545706852	XP_005705742.1	330	3.2e-29	40S ribosomal protein S6e [Galdieria sulphuraria]>gi|452822200|gb|EME29222.1| 40S ribosomal protein S6e [Galdieria sulphuraria]
Cluster-47345.207497	14.4	0	15.68	15.9	2.93	0	0	69.05	16.99	13.47	0	7.04	33.72	31.88	96.21	31.29	0	0	10.68	17.9	37.3	35.76	13.25	0.31	10.24	53.03	1.35	10.04	0	10.54	0	0	6.71	3.25	0	1.89	8.43	0	1.53	0	0	3.53	632	590622857	XP_007025163.1	500	1.3e-48	O-acetyltransferase family protein isoform 4 [Theobroma cacao]>gi|508780529|gb|EOY27785.1| O-acetyltransferase family protein isoform 4 [Theobroma cacao]
Cluster-47345.110025	47	69	29	32	7	9	61	97	37	62	0	1	64	45	40	58	12	5	19	34	23	48	14	9	168	256	60	52	1	7	99	51	17	24	4	1	72	38	47	16	12	6	314	731339607	XP_010680950.1	236	2.6e-18	PREDICTED: probable aquaporin NIP5-1 [Beta vulgaris subsp. vulgaris]>gi|870856959|gb|KMT08535.1| hypothetical protein BVRB_6g138160 [Beta vulgaris subsp. vulgaris]	--
Cluster-47345.110020	22.86	0	12.46	0	12.88	0	12.13	176.17	18.24	19.46	0	0	131.07	44.59	0	0	0	0	0	13.09	0	0	32.72	10.69	62.47	39.49	0	13.7	0	0	16.43	24.68	0	0	0	18.29	53.73	50.67	0	0	0	0	4815	731339601	XP_010680947.1	1630	9e-179	PREDICTED: uncharacterized protein LOC104895984 isoform X2 [Beta vulgaris subsp. vulgaris]>gi|731339603|ref|XP_010680948.1| PREDICTED: uncharacterized protein LOC104895984 isoform X2 [Beta vulgaris subsp. vulgaris]>gi|870856956|gb|KMT08532.1| hypothetical protein BVRB_6g138140 isoform A [Beta vulgaris subsp. vulgaris]
Cluster-47345.110023	3574.65	3137.33	1719.19	863.9	258.51	489.72	1381.09	4226.48	829.47	2168.9	34	397.54	4093.44	2690.35	1904.46	1291.09	507.33	291.73	1330.25	2526.65	1381.44	1324.75	572.92	506.15	4418.11	6640.13	1180.9	1405.41	121	253.59	2239.06	3489.43	828.22	1011.49	228.82	332.91	1732.84	1853.11	1109.97	738.1	432.96	358.87	4712	731339601	XP_010680947.1	2535	1e-283	PREDICTED: uncharacterized protein LOC104895984 isoform X2 [Beta vulgaris subsp. vulgaris]>gi|731339603|ref|XP_010680948.1| PREDICTED: uncharacterized protein LOC104895984 isoform X2 [Beta vulgaris subsp. vulgaris]>gi|870856956|gb|KMT08532.1| hypothetical protein BVRB_6g138140 isoform A [Beta vulgaris subsp. vulgaris]
Cluster-47345.175751	645.72	1022.34	722.03	1304.45	14.71	0	0	260.58	0	558	0	6.89	383.81	578.21	1030.72	1179.29	24.61	0	214.58	1382.15	854.23	1384.15	0	305.58	37.23	399.35	836.51	1010.49	9.5	8.37	702.14	10.88	793.32	597.48	0	0	848.12	798.12	876.6	726.58	15.83	0	3645	731355772	XP_010689315.1	3035	0	PREDICTED: G-type lectin S-receptor-like serine/threonine-protein kinase At2g19130 [Beta vulgaris subsp. vulgaris]>gi|870850067|gb|KMT02218.1| hypothetical protein BVRB_9g206780 [Beta vulgaris subsp. vulgaris]
Cluster-47345.202722	0	8.32	0	0	31.99	67.17	0	12.39	0	17.46	0	251.53	0	0	0	0	440.55	24.29	0	0	18.63	35.91	231.5	121.79	0	0	17.61	0	9.67	18.79	0	0	0	0	11.94	109.58	0	0	0	0	16.19	30.95	1399	731344857	XP_010683629.1	1206	3.8e-130	PREDICTED: secoisolariciresinol dehydrogenase-like [Beta vulgaris subsp. vulgaris]>gi|870854940|gb|KMT06688.1| hypothetical protein BVRB_7g158510 [Beta vulgaris subsp. vulgaris]
Cluster-47345.182336	258.55	107.81	118.86	144.56	100.01	168.69	0	10.63	21.54	246.73	15.99	64.78	0	0.58	149.08	188.68	45.46	83.92	39.65	65.05	167.49	135.88	114.71	103.26	18.12	17.35	123.3	163.98	50.71	56.01	0	4.11	124.18	109.58	111.2	77.06	77.57	71.76	135.8	234.75	122.48	145.16	1330	731338112	XP_010680152.1	344	3.3e-30	PREDICTED: transmembrane protein 56-like [Beta vulgaris subsp. vulgaris]>gi|870857562|gb|KMT09110.1| hypothetical protein BVRB_6g132180 [Beta vulgaris subsp. vulgaris]	--
Cluster-47345.51413	0	0	0	0	0	0	6.89	0	0	0	50.98	33.81	0	0	0	0	98.99	49.77	0	0	3	0	37.42	0	0	3	2	3	0	0	0	0	0	0	12	11.27	0	0	4	0	0	0	2330	661883856	CDP12522.1	730	1e-74	unnamed protein product [Coffea canephora]
Cluster-90181.0	3	5	0	0	0	0	0	0	0	0	0	0	4	0	0	0	0	0	0	0	0	0	0	0	0	0	0	0	0	0	8	35	0	2	0	0	54	24	0	1	0	0	479	255073061	XP_002500205.1	335	1.3e-29	profilin [Micromonas sp. RCC299]>gi|226515467|gb|ACO61463.1| profilin [Micromonas sp. RCC299]	--
Cluster-86387.2	3.49	14	0	0	0	0	65.32	0	0	0	0	0	0	46.51	0	19.12	0	0	328.91	35.88	1	0	0	0	62.14	26.97	0	0	4	0	55.69	47.18	0	3	1	1	16	6	0	0	0	0	1360	357475987	XP_003608279.1	363	2.1e-32	Endoglucanase [Medicago truncatula]>gi|87240496|gb|ABD32354.1| Glycoside hydrolase, family 5; Ricin B-related lectin [Medicago truncatula]>gi|355509334|gb|AES90476.1| hydrolyzing O-glycosyl compounds hydrolase [Medicago truncatula]
Cluster-47345.262860	1	0	0	0	0	0	122	14.17	4	0	0	0	54	38	0	0	0	0.01	26.81	66	0	0.02	4.81	0	30	15.57	0	0	0	0	58.57	6	0	0	1.99	0	47	75	2	0	0	0	1234	731374203	XP_010666893.1	403	4.4e-37	PREDICTED: glutathione S-transferase U9-like [Beta vulgaris subsp. vulgaris]>gi|870842304|gb|KMS95754.1| hypothetical protein BVRB_005270 [Beta vulgaris subsp. vulgaris]	--
Cluster-47345.262861	64	100.33	13.82	10	0	4	4740.45	907	980.34	25	6.49	0	1382.47	774.86	67	76	0	3	967.92	2121.98	0	27.24	0	6	801.27	593.45	95.88	7	6	7	2733.17	121.64	32.37	2	7	2	989.39	1952.57	20	1	5	1	1886	731318184	XP_010669584.1	2228	1.6e-248	PREDICTED: cytochrome P450 CYP73A100-like [Beta vulgaris subsp. vulgaris]
Cluster-47345.38291	12.77	45	4	1	0	0	187.67	12	0	0	0	0	9	86	0	11	0	0	1258.28	90.19	0	0	0	0	51.47	68.59	0	0	2	1	138	213.42	2	7	0	0	50.54	9.46	0	0	0	0	993	168004880	XP_001755139.1	418	6.4e-39	predicted protein [Physcomitrella patens]>gi|162693732|gb|EDQ80083.1| predicted protein [Physcomitrella patens]
Cluster-47345.161061	76	33	82	101	257	372	0	62	14	120	170	353	26	36	132	81	347	327	19	24	70	86	236	332	2	19	82	52	269	406	6	9	52	38	372	321	4	13	49	88	282	675	661	--	--	--	--	--	--
Cluster-47345.161069	95.2	176.81	31.31	48.47	41.25	81.54	148.91	131.93	69.64	115.43	27.83	61.97	136.31	128.8	59.15	79.98	88.58	27.89	51.31	167.16	54.75	66.12	59.82	83.96	194.1	114.76	46.01	81.93	18.86	26.02	80.11	143.17	73.01	94.08	75.92	60.11	176.5	133.88	88.65	55.69	34.89	67.23	987	731348971	XP_010685761.1	135	4.2e-06	PREDICTED: glucan endo-1,3-beta-glucosidase-like [Beta vulgaris subsp. vulgaris]>gi|870853364|gb|KMT05245.1| hypothetical protein BVRB_7g173860 [Beta vulgaris subsp. vulgaris]	--
Cluster-47345.139136	236.46	23.36	187.5	179.08	169.17	200.35	0	10.53	0	200.34	78.1	133.98	83.23	65.38	82.99	107.13	0	120.67	19.58	0	77.54	140.09	0	254.95	7.23	0	0	80.68	118.77	49.83	0	0	0	10.87	120.96	201.66	96.09	0	108.66	18.73	307.05	100.8	6785	731327814	XP_010674717.1	3386	0	PREDICTED: lysine-specific demethylase JMJ25 [Beta vulgaris subsp. vulgaris]>gi|731327816|ref|XP_010674718.1| PREDICTED: lysine-specific demethylase JMJ25 [Beta vulgaris subsp. vulgaris]>gi|870862542|gb|KMT13741.1| hypothetical protein BVRB_4g081190 [Beta vulgaris subsp. vulgaris]
Cluster-47345.169275	0	0	0	0	0	0	37.01	31.59	0	0	0	0	0	27.76	0	0	0	0	0	28.43	0	0	0	0	0	0	0	0	0	0	151.26	0	0	0	0	0	88.33	25.32	0	0	0	0	12852	731339657	XP_010680975.1	6177	0	PREDICTED: uncharacterized protein LOC104896009 isoform X2 [Beta vulgaris subsp. vulgaris]
Cluster-47345.169274	0	0	0	23.13	0	0	0	7.07	0	0	0	6.18	24.96	0	0	0	0	0	0	11.23	0	0	43.52	0.2	10.26	0.08	27.92	0	24.67	28.61	69.08	4.65	25.49	2.16	118.6	22.11	15.09	0	0	35.03	67.73	101.03	6267	731339657	XP_010680975.1	3593	0	PREDICTED: uncharacterized protein LOC104896009 isoform X2 [Beta vulgaris subsp. vulgaris]
Cluster-47345.169271	14.7	13.01	24.56	0	41.57	0	7.06	4.22	24.64	5.21	0	0	0	13.41	17.06	1.83	40.07	46.09	0	0	10.95	17.22	0	2.81	0	0.14	0	23.85	0	0	0	0	0	0	0	0	0	23.55	33.92	29.17	12.49	0	6344	731339657	XP_010680975.1	6392	0	PREDICTED: uncharacterized protein LOC104896009 isoform X2 [Beta vulgaris subsp. vulgaris]
Cluster-47345.169278	161.47	120.39	75.61	204.77	439.59	0	51.94	0	70.7	293.3	170.92	227.86	99.59	0	220.16	240.49	585.28	243.03	0	0	0	0	253.26	548.04	83.38	321.14	327.42	108.29	259.85	275.88	0	0	147.06	555.08	542.69	363.96	0.04	0	281.43	316.84	352.73	568.48	11950	731339657	XP_010680975.1	6177	0	PREDICTED: uncharacterized protein LOC104896009 isoform X2 [Beta vulgaris subsp. vulgaris]
Cluster-47345.25371	10	0	0	0	0	0	110	0	0	0	0	0	0	0	0	0	0	0	295	17	0	0	0	0	51	21	2	0	0	0	0	1	0	0	0	0	33	27	0	0	0	0	1198	--	--	--	--	--
Cluster-47345.7363	75	0	0	0	0	0	142	0	0	0	0	0	0	0	0	0	0	0	373	25	0	1	0	0	35	5	2	0	0	0	0	0	0	0	0	0	27	48	0	2	0	0	1583	676379969	XP_009033263.1	215	3.5e-15	hypothetical protein AURANDRAFT_19645 [Aureococcus anophagefferens]>gi|323456321|gb|EGB12188.1| hypothetical protein AURANDRAFT_19645 [Aureococcus anophagefferens]	--
Cluster-86960.1	8	6	0	0	0	0	58	0	0	0	0	0	0	21	0	4	0	0	170	17	0	0	0	0	34	19	1	0	0	0	31	38	0	0	0	0	16	2	0	0	0	0	1485	546319218	XP_005716963.1	323	1e-27	Protein BTN1 [Chondrus crispus]>gi|507113520|emb|CDF37144.1| Protein BTN1 [Chondrus crispus]
Cluster-47345.83609	286	63	160	104	521	897	17	178	35	173	253	574	64	75	116	97	596	632	44	66	107	157	425	681	369	170	235	210	830	1203	44	87	47	61	1078	1505	43	49	86	76	705	1551	2373	731317186	XP_010668078.1	2311	4.8e-258	PREDICTED: pentatricopeptide repeat-containing protein At5g13770, chloroplastic [Beta vulgaris subsp. vulgaris]>gi|870867100|gb|KMT17999.1| hypothetical protein BVRB_2g031940 [Beta vulgaris subsp. vulgaris]
Cluster-47345.34645	0	0	0	0	0	0	518.28	3	6	0	0	0	0	79	2.5	27	0	0	193.92	57.61	0	4	0	0	92.08	124.14	3	0	3	0.62	48.5	198.06	0	1	0	0	48.98	4.89	0	0	0	0	818	475582760	EMT19233.1	279	6.9e-23	Putative inositol transporter 2 [Aegilops tauschii]
Cluster-47345.126199	63.55	174.84	1.24	29.13	6.48	5.51	91.45	121.49	37.3	95.13	8.52	13.1	102.38	89.99	42.59	43.18	2.83	12.74	26.09	59.33	38.11	28.05	20.6	12.08	114.2	156.91	44.91	41.29	10.45	14.63	74.29	139.68	48.35	46.04	8.05	7.43	129.37	71.57	40.24	31.05	14.19	13.3	201	--	--	--	--	--	--
Cluster-47345.126190	30	12	23	40	102	114	6	25	28	55	114	87	12	7	35	25	136	132	5	8	24	29	118	109	12	14	41	44	60	138	9	3	23	17	120	99	10	15	31	19	87	127	233	731324242	XP_010672867.1	315	1.3e-27	PREDICTED: thioredoxin reductase NTRC [Beta vulgaris subsp. vulgaris]>gi|870863909|gb|KMT15042.1| hypothetical protein BVRB_3g061650 [Beta vulgaris subsp. vulgaris]
Cluster-47345.126197	0	0	2	5	109	154	1	6	7	1	297	280	0	0	2	0	387	116	0	1	6	4	236	80	0	1	26	4	335	373	0	3	0	2	334	180	0	0	1	0	258	361	312	731325551	XP_010673574.1	431	6.2e-41	PREDICTED: linoleate 13S-lipoxygenase 2-1, chloroplastic-like [Beta vulgaris subsp. vulgaris]>gi|870863265|gb|KMT14429.1| hypothetical protein BVRB_4g072070 [Beta vulgaris subsp. vulgaris]
Cluster-47345.201290	0	0	14.92	0	10.87	0	0	3.01	0	0	22.59	0	4.48	0	11.03	0	0	0	0	0	0	0	0	0.92	0	0	0	0	0	0	5.06	0	0	17.7	0	1.05	0	0	0	0	20.77	63.06	1773	731340398	XP_010681376.1	1131	2.4e-121	PREDICTED: uncharacterized protein LOC104896333 [Beta vulgaris subsp. vulgaris]
Cluster-47345.152199	190.86	137.96	0	18.82	0	626.73	189.53	244.99	30.05	0	30.19	302.1	191.33	124.81	219	0	4.51	0	140.01	275.96	144.94	142.06	74.84	23.54	333.04	221.63	124.12	37.31	60.02	0	31.33	339.84	98.08	0	20.75	11.07	175.27	68.39	0	0	91.57	35.79	2750	731334199	XP_010678101.1	2433	4e-272	PREDICTED: ribonuclease II, chloroplastic/mitochondrial [Beta vulgaris subsp. vulgaris]>gi|870859691|gb|KMT11094.1| hypothetical protein BVRB_5g111780 [Beta vulgaris subsp. vulgaris]
Cluster-47345.120920	116.89	142.76	55.01	195.25	38.69	54.64	0	43.82	0	0	128.11	0	138.08	45.35	0	129.65	55.36	180.74	139.97	196.76	263.33	39.4	0	110.21	35.43	44.39	63.07	127.42	0	0.01	27.56	95.04	0	57.75	0	0	0	190.23	55.34	0	56.46	107.58	2587	731325183	XP_010673377.1	655	5.5e-66	PREDICTED: histidine protein methyltransferase 1 homolog isoform X1 [Beta vulgaris subsp. vulgaris]
Cluster-47345.161856	30	25	30	63	157	253	9	12	23	75	77	105	1	3	88	41	141	167	3	14	42	45	163	172	50	12	42	48	73	81	7	14	27	35	85	55	5	11	43	42	97	114	264	222619589	EEE55721.1	426	2e-40	hypothetical protein OsJ_04198 [Oryza sativa Japonica Group]
Cluster-47345.200158	199.37	26.44	143.42	80.85	33.42	138.33	70.78	37.28	23.97	126.97	0	88.38	0	0	30.38	40.81	16.77	98.07	43.33	57.62	120.76	60.79	35.99	65.37	47.88	86.15	6.15	25.19	24.75	8.25	102.54	43.12	130.99	71.53	0	0	58.61	42.12	37.52	166.35	0	67.13	1048	731320355	XP_010670760.1	983	2.1e-104	PREDICTED: E3 ubiquitin-protein ligase At1g63170 [Beta vulgaris subsp. vulgaris]>gi|870865850|gb|KMT16888.1| hypothetical protein BVRB_2g043630 [Beta vulgaris subsp. vulgaris]
Cluster-47345.196270	5	18.56	0	45.39	18	0	19.07	6.48	30.88	20.73	20	0	0	6	0	5	0	9	0	15.68	0	28.41	3	9	0	0	0	0	0	0	22.76	10	26.98	91.9	7.29	25.74	25.14	0	55.16	43.71	62.84	18.92	685	731367406	XP_010695594.1	189	1.6e-12	PREDICTED: protein SUPPRESSOR OF npr1-1, CONSTITUTIVE 1-like [Beta vulgaris subsp. vulgaris]	--
Cluster-47345.187326	32.03	34.98	24.79	0	18.1	3.78	0	10	35.43	0	28.16	39.01	0	9.56	11.69	0	35.53	5.71	7.47	0	0	0	0	8.52	10.98	21.48	30.07	10.23	9.88	31.58	20.83	25.27	25.71	10.67	16.27	0	21.56	51.4	0	23.22	0	0	859	--	--	--	--	--	--
Cluster-47345.214783	0	21.85	58.99	6.43	29.05	0	165.26	41.77	93.08	35.32	124.84	0	45.67	69.06	16.89	31.1	47.37	48.28	0	0	0	0	24.37	27.64	1.89	13.48	41.74	49.13	54.84	52.14	89.06	30.68	33.06	58.86	52.84	118.68	12.93	0	68.12	45.74	41.48	83.91	4122	731322247	XP_010671787.1	2926	0	PREDICTED: pentatricopeptide repeat-containing protein At3g48810 [Beta vulgaris subsp. vulgaris]>gi|731322249|ref|XP_010671788.1| PREDICTED: pentatricopeptide repeat-containing protein At3g48810 [Beta vulgaris subsp. vulgaris]>gi|731322251|ref|XP_010671789.1| PREDICTED: pentatricopeptide repeat-containing protein At3g48810 [Beta vulgaris subsp. vulgaris]>gi|731322253|ref|XP_010671790.1| PREDICTED…
Cluster-47345.217495	0	0	0	41.75	33	0	21.2	0	0	0	0	0	18.68	0	0	0	34	0	0	0	0	0	0	30	0	0	28	0	12	0	57	0	0	44	0	29	29	37	0	0	52	0	1333	--	--	--	--	--	--
Cluster-47345.29374	10.56	25.71	0	0	0	0	271.64	0	0	0	0	0	2	126	0	7	0	0	814.68	106.2	0	2	0	0	110.98	102.43	0	0	0	0	82.54	149	2	6	0	0	31.68	0	0	0	0	0	4919	698803952	XP_009835005.1	196	1.8e-12	hypothetical protein H257_10223 [Aphanomyces astaci]>gi|574109870|gb|ETV75371.1| hypothetical protein H257_10223 [Aphanomyces astaci]
Cluster-47345.243833	229.84	37.69	0	0	0	0	430.16	5.04	0	0	0	0	10.58	102.29	1	0	0	0	1390.33	199.94	0	3.38	0	0	162.8	250.58	2.91	0	7.13	0	52.35	341.4	3	5	0	1	263.41	98.81	0	3	0	1	626	326497227	BAK02198.1	765	2.3e-79	predicted protein [Hordeum vulgare subsp. vulgare]
Cluster-47345.243839	145	208	11	29	13	8	284	236	56	71	21	6	304	123	80	41	10	1	97	242	33	57	6	1	195	163	44	36	15	9	308	112	27	68	5	8	176	182	22	26	12	11	632	731377416	XP_010667864.1	191	8.6e-13	PREDICTED: protein YLS9-like [Beta vulgaris subsp. vulgaris]>gi|870841212|gb|KMS95068.1| hypothetical protein BVRB_012790 [Beta vulgaris subsp. vulgaris]
Cluster-47345.96334	286.85	109.43	3.38	0	0	3.35	0	0	0	159.93	1.73	2.76	301.21	0.81	0	2.82	0	39.82	2.02	3.53	5.91	0	0	8.86	23.85	0.24	12.54	6.05	0	0	103.27	2.22	0	0	0	108.25	5.26	1.57	0.21	0	0	4.2	4551	731320082	XP_010670617.1	2132	5.2e-237	PREDICTED: putative disease resistance RPP13-like protein 1 [Beta vulgaris subsp. vulgaris]
Cluster-47345.160277	178.11	153.63	32.79	135	47.29	45.08	75.86	15.58	4.79	18.19	32.78	38.51	48.21	12.83	11.79	31.46	41.04	32.78	12.86	10.37	87.12	129.92	29.77	10.69	45.89	12.76	34.61	142.25	14.16	36.79	48.22	45.2	85.6	36.59	69.46	20.58	151.77	15.13	63.84	79.58	54.29	142.52	5697	731343423	XP_010682885.1	2237	4.4e-249	PREDICTED: serine/threonine protein phosphatase 2A 57 kDa regulatory subunit B' theta isoform-like [Beta vulgaris subsp. vulgaris]>gi|731343425|ref|XP_010682886.1| PREDICTED: serine/threonine protein phosphatase 2A 57 kDa regulatory subunit B' theta isoform-like [Beta vulgaris subsp. vulgaris]>gi|870855837|gb|KMT07553.1| hypothetical protein BVRB_6g151640 [Beta vulgaris subsp. vulgaris]
Cluster-47345.35563	9	4.4	0	0	0	0	212	4	0	0	0	0	1	81	0	5	0	0	531.45	55	0	0	0	0	54	56.37	0	0	2	1	51	151.08	4	3	0	0	17	2	0	0	0	0	895	--	--	--	--	--	--
Cluster-47345.238039	51.91	52.66	56.04	22.98	103.08	117.11	0	346.58	7.18	121.7	1.11	177.57	270.97	101.6	69.46	35.56	368.87	92.25	61	10.27	104.91	112.45	243.44	195.52	10.76	16.89	0	7.02	2.61	0	0	22	0	0	0	40.79	0	0	0	3.2	0	0	3373	731317804	XP_010669377.1	1689	9.1e-186	PREDICTED: protein IQ-DOMAIN 1 [Beta vulgaris subsp. vulgaris]>gi|870867010|gb|KMT17922.1| hypothetical protein BVRB_2g034470 [Beta vulgaris subsp. vulgaris]
Cluster-47345.255671	24	22	0	0	0	0	131.68	3	0	0	0	0	0	67.89	0	20	0	0	682.11	97	0	0	0	0	144	102.72	0	0	0	2	54.4	151.14	0	0	0	0	27.72	15	0	0	0	0	5154	695002503	XP_009380422.1	534	1.2e-51	PREDICTED: terminal uridylyltransferase 7-like [Musa acuminata subsp. malaccensis]	--
Cluster-47345.19203	12.39	0	0	0	0	0	50.6	0	0	0	0	0	0	0	0	0	0	0	134.63	4.3	0	0	0	0	45.08	5.16	0	0	0	0	0	0	0	0	0	0	24.41	18.24	0	0	0	0	948	--	--	--	--	--	--
Cluster-47345.19204	6.61	11	0	1	0	0	194.4	3	0	0	0	0	0	36	0	4	0	0	438.37	46.7	0	0	0	0	61.92	32.84	0	0	1	0	55	116	0	0	0	0	24.59	2.76	0	0	0	0	1113	--	--	--	--	--	--
Cluster-47345.19208	0	0	0	0	0	0	150.3	0	0	0	0	0	0	0	0	0	0	0	148.49	6.3	0	0	0	0	50.01	0	0	0	0	0	0	0	0	0	0	0	26.34	14.44	0	0	0	0	2320	--	--	--	--	--	--
Cluster-47345.107286	368.44	290.85	258.01	75.11	321.16	486.31	23.19	393.56	18.76	217.13	96.86	176.79	318.62	175.28	77.49	117.71	166.39	345.35	199.12	133.81	129.86	265.62	390.33	311.72	0	78.85	26.02	41.01	76.42	74.86	0	48.52	0	0	83.15	189.9	0	16.99	0	0	124.59	170.46	3472	731311208	XP_010694502.1	1435	2.6e-156	PREDICTED: aluminum-activated malate transporter 10 [Beta vulgaris subsp. vulgaris]>gi|870869520|gb|KMT20265.1| hypothetical protein BVRB_1g002690 [Beta vulgaris subsp. vulgaris]
Cluster-47345.250182	23	337	3.11	0	0	0	29	26.58	1	0	0	0	3	0	0	6	1	0	4	31	0	0	0	0	60	6	0	0	3	1	0	0	0	0	0	1	25	48.01	0	0	0	0	560	242049620	XP_002462554.1	793	1.2e-82	hypothetical protein SORBIDRAFT_02g028020 [Sorghum bicolor]>gi|241925931|gb|EER99075.1| hypothetical protein SORBIDRAFT_02g028020 [Sorghum bicolor]
Cluster-47345.250188	18	1.48	3.77	0	0	0	4.09	14.6	0	0	0	0	0	0	0	0	0	0	1.46	26.17	0	0	0	0	2	2.97	1	0	0	0	0	0.98	0	0.99	0	0	34.03	102.11	0	0	0	0	406	545702735	XP_005703696.1	379	8.7e-35	molecular chaperone HtpG [Galdieria sulphuraria]>gi|452820129|gb|EME27176.1| molecular chaperone HtpG [Galdieria sulphuraria]
Cluster-47345.130042	114.21	248.67	112.38	127.25	40.05	81.55	13.82	302.82	51.78	196.42	0.01	19.73	348.39	36.72	84	130.53	24.03	37.09	0	192.36	253.14	0.51	31.78	26.14	28.48	99.38	56.48	30.94	0	16.01	56.51	30.74	0.39	67.27	9.66	36.68	19.28	62.14	66.82	14.74	0	1.81	5047	731347479	XP_010685007.1	3644	0	PREDICTED: probable LRR receptor-like serine/threonine-protein kinase At5g48740 [Beta vulgaris subsp. vulgaris]
Cluster-47345.144408	2222.97	8870.23	613.32	3553.82	8826.13	6209.64	24346.5	7979.53	23905.1	9825.06	20556.3	3402.67	2834.45	7638.54	2995.5	5264.44	7086.33	14400.4	3539.39	4796.31	2677.89	2113.04	11650.3	6779.89	6978.62	8201.52	9944.22	5758.22	3698.27	6168.14	11089.3	4857.27	6079.46	5512.78	10919.2	7077.39	6569.92	6951	8173.77	4362.72	11369.1	11146.3	1674	--	--	--	--	--
Cluster-47345.105461	11.65	17.01	12.69	7.89	1.96	3.25	43.11	0	28.65	36.53	0	0	0	9.87	0	38.21	4.97	0	5.64	0	0	0	0	6.93	10.73	28.42	18.8	0	3.68	7.25	14.64	13.99	12.35	14.39	11.46	0	33.75	10.44	55.11	32.48	29.07	0.62	1200	731337665	XP_010679910.1	326	3.6e-28	PREDICTED: uncharacterized protein LOC104895177 [Beta vulgaris subsp. vulgaris]>gi|870858063|gb|KMT09589.1| hypothetical protein BVRB_6g130450 [Beta vulgaris subsp. vulgaris]
Cluster-47345.231935	20.7	0	0	54.95	0	161.73	0	32.52	0	37.13	0	41.32	0	99.06	49.07	17.99	35.98	0	166	46.72	46.93	38.9	0	0	31.89	143.85	0	0	11.94	0	28.99	91.54	0	33.5	25.43	0	0	0.02	13.4	0	0	20.87	4559	731359341	XP_010691231.1	4032	0	PREDICTED: uncharacterized protein LOC104904626 [Beta vulgaris subsp. vulgaris]>gi|870848454|gb|KMT00743.1| hypothetical protein BVRB_9g220280 [Beta vulgaris subsp. vulgaris]
Cluster-47345.163962	0	1	25	30	51	138	3	16	3	39	7	131	5	1	9	14	76	76	1	1	79	79	88	93	1	6	28	48	34	101	7	1	13	35	68	110	1	2	12	10	66	124	1414	--	--	--	--	--
Cluster-47345.217306	0	0	20.78	9.07	5.35	1.78	7.96	0	0	11.99	0	0	66.95	14.4	0	0	2.1	51.78	17.38	0	0	56.64	15.96	5.73	50.47	14.38	3.06	22.2	4.07	26.77	7.46	13.89	15.34	4.52	11.7	13.38	44.11	19.1	95.83	92.32	5.05	16.81	5725	731329633	XP_010675698.1	2724	1.5e-305	PREDICTED: pentatricopeptide repeat-containing protein At1g71460, chloroplastic [Beta vulgaris subsp. vulgaris]>gi|870861450|gb|KMT12722.1| hypothetical protein BVRB_4g088180 [Beta vulgaris subsp. vulgaris]
Cluster-47345.217309	100.81	50.25	41.74	0	42.64	18.69	14.63	90.9	6.84	50.64	29.05	25.02	0	60.23	41.28	9.98	61.04	0	12.07	37.48	4.52	0.02	40.06	53.43	0	23.76	60.02	0	37.56	0	24.81	35.43	4.88	0	29.72	8.48	11.01	23.41	0	0	28.24	106.15	5638	731329633	XP_010675698.1	2724	1.5e-305	PREDICTED: pentatricopeptide repeat-containing protein At1g71460, chloroplastic [Beta vulgaris subsp. vulgaris]>gi|870861450|gb|KMT12722.1| hypothetical protein BVRB_4g088180 [Beta vulgaris subsp. vulgaris]
Cluster-47345.66017	91	118	101	119	14	15	160	106	137	168	8	9	105	87	77	89	6	10	35	90	94	142	4	13	63	76	53	99	1	15	152	73	80	83	13	6	122	98	91	89	48	14	308	823228342	XP_012446934.1	500	6.1e-49	PREDICTED: NADP-dependent malic enzyme-like isoform X1 [Gossypium raimondii]>gi|763787779|gb|KJB54775.1| hypothetical protein B456_009G048600 [Gossypium raimondii]
Cluster-47345.125543	49.63	33.08	60	66.51	202.96	181.75	20	25.84	34.88	65.98	237.88	99.69	20	18.87	49.09	60.14	147.92	169.69	8	36.23	62.11	89.28	178	126.98	31	16.01	48.1	67.08	101.19	185.97	19.8	12	37.94	46.96	156.28	107.53	17.89	15	57.96	29.96	118.11	117.21	435	--	--	--	--	--
Cluster-47345.140430	134	87	93	124	405	653	24	63	58	172.86	367	382.23	18	53	131	98.92	382	444.96	30	41	115	103	388.99	398	18	32	104	78	171	300	24	21	78	54	304	316	25	41	89	67	208.29	373	310	224096552	XP_002310654.1	418	2e-39	hypothetical protein POPTR_0007s07780g [Populus trichocarpa]>gi|566180140|ref|XP_006380512.1| hypothetical protein POPTR_0007s07780g [Populus trichocarpa]>gi|566180148|ref|XP_006380516.1| hypothetical protein POPTR_0007s07780g [Populus trichocarpa]>gi|222853557|gb|EEE91104.1| hypothetical protein POPTR_0007s07780g [Populus trichocarpa]>gi|550334364|gb|ERP58309.1| hypothetical protein POPTR_0007s0…
Cluster-47345.158808	99.97	335.68	52.08	207.16	114.69	6.41	246.39	301.76	204.15	385.35	237.9	51.12	316.28	240.63	359.08	255	0	279.1	255.33	191.82	197.89	330.83	76.58	84.34	53.55	223.68	162.97	95.69	208.13	94.48	207.93	245.75	137.94	80.77	327.62	177.26	122.82	35.07	34.37	263.22	298.78	155.26	2333	--	--	--	--	--
Cluster-47345.111104	530	176	187	156	12	19	88	236	118	336	0	2	84	142	215	224	1	30	41	168	155	260	12	18	73	194	168	269	6	23	58	215	176	152	14	10	132	202	132	198	37	14	501	731365098	XP_010694341.1	263	3e-21	PREDICTED: cytochrome P450 71A4-like [Beta vulgaris subsp. vulgaris]
Cluster-47345.111106	703	260	490	239	23	47	96	155	150	421	0	10	73	214	321	411	3	54	45	164	228	428	25	35	81	214	232	376	8	28	105	168	291	251	18	11	204	253	267	401	62	40	466	731365096	XP_010694340.1	483	8.7e-47	PREDICTED: cytochrome P450 71A1-like [Beta vulgaris subsp. vulgaris]
Cluster-47345.111102	234.25	239.16	46.98	154.79	6.14	27	280.32	30.88	38.28	41.84	0	0	163.51	134.96	260.79	49.59	4.65	14.69	160.23	481.04	152.19	94.79	22.13	6.84	38.62	60.38	35.56	18.22	3.12	2.89	240.49	24.22	12.92	92.4	0	0	253.71	117.26	17.75	15.15	0	4.81	959	731365098	XP_010694341.1	944	6.3e-100	PREDICTED: cytochrome P450 71A4-like [Beta vulgaris subsp. vulgaris]
Cluster-47345.197064	49.74	134.81	13.09	88.64	12.2	13.02	191.9	90.33	107.17	49.07	68.68	2.49	113.53	94.33	79.15	39.07	15.6	17.19	31.3	193.88	42.96	78.31	7.03	14.5	193.22	112.83	83.46	62.99	15.85	17.52	118.26	49.46	80.66	69.37	27.79	13.53	202.09	150.6	96.12	60.83	26.94	25.02	311	870852009	KMT03969.1	221	1.4e-16	hypothetical protein BVRB_8g186760 [Beta vulgaris subsp. vulgaris]	--
Cluster-47345.43655	136.27	64.13	12	6	5.12	1	71.26	202.6	21.08	47.24	0	0	51.05	110.79	24.03	7	0	1	24.13	53	15.05	1	3.06	0	19	42.06	5	1	0	0	61.34	8.03	2	4	4	1	28.16	41.19	1	1	0	1	802	--	--	--	--	--	--
Cluster-47345.43654	141	139	3	13	14	1	57	301	7	67	0	0	78	67	38	2	1	2	24	67	15	0	5	2	23	26	0	0	0	1	56	23	1	1	0	2	25	17	1	1	2	1	239	--	--	--	--	--	--
Cluster-47345.55026	0	22.04	18	22.13	22.13	42	27.93	38	0	50	0	39	48	44.27	22.11	25.18	22.18	44.28	16	91	36	76	63	77	48	22.06	22.04	50	0	0	22.17	16	22.03	26	18	37	50	0	22.03	18	43.95	22.07	3779	731360335	XP_010691755.1	612	7.8e-61	PREDICTED: uncharacterized protein LOC104905012 [Beta vulgaris subsp. vulgaris]	--
Cluster-47345.124088	28	9	7	44	147	231	5	11	21	35	364	201	1	6	17	26	218	261	1	4	52	49	231	171	2	2	43	13	208	205	3	10	12	16	229	137	5	0	14	15	197	135	626	731353220	XP_010687947.1	240	1.8e-18	PREDICTED: protein LURP-one-related 12-like [Beta vulgaris subsp. vulgaris]>gi|870850756|gb|KMT02822.1| hypothetical protein BVRB_8g194050 [Beta vulgaris subsp. vulgaris]
Cluster-101989.0	18	8	0	0	0	0	31	0	1	0	0	0	0	21	1	3	0	0	200	13	0	0	0	0	13	7	0	0	4	0	24	54	0	2	0	0	11	1	0	0	0	1	585	669030908	CDM85608.1	214	1.7e-15	unnamed protein product [Triticum aestivum]
Cluster-47345.118846	0	9.51	0	0	0	0	60.2	0	81.72	0	24.61	0	6.42	7.56	10.93	34.3	19.49	20.84	3.93	0	48.27	19.92	12.18	0	0	0	0	0	29.49	27.46	15.63	0	9.19	0	0	0	0	0	4.25	0	0	0.02	1005	--	--	--	--	--	--
Cluster-47345.118847	218.9	325.95	642.33	489.58	237.99	268.18	674.48	714.57	1348.72	1818.77	830.35	671.39	547.31	437.85	1061.34	890.62	624.8	827.65	145.53	150.93	1246.55	860.48	352.83	373.53	638.51	516.9	817.78	1090.61	956.57	1777.6	299.47	419.39	1210.33	1652.13	1223.91	662.01	455.7	318.49	1394.11	1008.04	1090.99	1488.37	449	--	--	--	--	--	--
Cluster-47345.118841	349.81	885.02	125.53	333.83	192.44	396.19	582.44	1109.87	411.26	589.63	310.67	242.96	1435.19	507.11	587.01	366.18	255.36	368.65	362.77	1688.01	556.23	492.23	194.31	230.34	1085.05	835.21	612.41	299.38	398.36	173.54	716.01	625.73	732.85	449.85	395.07	248.09	770.65	573.25	653.26	139.24	518.8	204.17	1923	731333078	XP_010677541.1	192	2e-12	PREDICTED: E3 ubiquitin-protein ligase PUB23-like [Beta vulgaris subsp. vulgaris]>gi|870860172|gb|KMT11535.1| hypothetical protein BVRB_5g108540 [Beta vulgaris subsp. vulgaris]
Cluster-47345.239694	13	12	15.17	4.37	0	3	16.79	0	10	4	4	1	1	6	6	9.81	0	1	5	8	0	8	3	8	5	4	0	10.01	0	2	13	14	26.46	28.7	0	2	5.98	11.93	53.56	62.62	8.15	5.22	1571	731311653	XP_010670410.1	1279	1.5e-138	PREDICTED: feruloyl CoA ortho-hydroxylase 2 isoform X1 [Beta vulgaris subsp. vulgaris]
Cluster-47345.141492	1557.95	2587.35	665.6	2282.34	984.45	1281.36	764.04	1718.31	459.84	1810	433.13	745.05	2138.66	1854.05	1917.83	2140.38	849.21	1141.61	781.42	3766.91	2184.83	2356.12	1069.23	1147.14	2379.15	2329.25	2324.5	2446.86	1322.44	1154.71	1979.59	1371.22	1745.17	2111.56	1787.58	1229.81	1990.39	2130.86	1924.66	1325.48	1857.7	1429.58	344	731345218	XP_010683807.1	525	8.7e-52	PREDICTED: uncharacterized protein LOC104898419 [Beta vulgaris subsp. vulgaris]
Cluster-47345.141491	773.71	590	822	963.67	3081.68	2134.88	239.16	530.82	466.76	1004.61	1713.63	1420.81	155	451.97	490	914.77	1836.39	3170.74	117	387	990.71	519	2152.78	1747	435.92	180.04	357	336	1025	1407	309	240	534.82	826.58	1919.7	2368	243.88	370	607.77	731	1401	2628	1423	567170132	XP_006398854.1	1589	1.5e-174	hypothetical protein EUTSA_v10013128mg [Eutrema salsugineum]>gi|557099944|gb|ESQ40307.1| hypothetical protein EUTSA_v10013128mg [Eutrema salsugineum]
Cluster-47345.144519	143.47	54.55	122.6	125.15	196.82	304.13	153.72	101.51	162.79	173.03	198.79	217.22	84.49	85.84	171.25	92.89	270.56	326.91	134.41	134.56	198.88	162.48	183.9	256.16	353.72	186.58	153.44	102.93	212.19	265.39	155.85	67.79	160.98	136.49	492.6	412.65	80.36	171.99	227.79	219.53	368.49	356.75	427	731364274	XP_010693887.1	319	8.3e-28	PREDICTED: basic 7S globulin-like [Beta vulgaris subsp. vulgaris]>gi|870846120|gb|KMS98725.1| hypothetical protein BVRB_3g069050 [Beta vulgaris subsp. vulgaris]
Cluster-47345.128218	82.98	73.45	115.44	41.05	94.46	0	5.19	29.61	97.66	18.55	30.94	9.5	13.33	70.66	0	142.91	0	56.4	22.28	4.94	48.89	34.96	191.61	165.31	33.25	46.34	0	82.98	0.04	126.68	91.22	11.96	36.48	173.29	188.8	204.02	7.39	62.5	0	14.51	120.26	0	3154	1814407	AAB41898.1	1610	1.2e-176	H+-transporting ATPase [Mesembryanthemum crystallinum]
Cluster-47345.95727	13.04	6.68	24.84	73.09	157.08	155.59	2.03	12.33	38.56	71.03	263.56	124.4	0	7.94	46.95	21.56	283.21	244.13	0	1.97	34.83	17.31	153.84	172.65	3.82	17.93	84.59	79.06	271.52	321.52	17.82	5.89	23.87	31.65	243.26	209.72	8.17	14.08	49.6	30.32	186.27	203.76	797	870850946	KMT03012.1	516	2.2e-50	hypothetical protein BVRB_8g195750 [Beta vulgaris subsp. vulgaris]
Cluster-47345.167004	40.26	19.91	24.69	75.89	130.55	103.25	10.57	47.7	31.14	124.86	120.38	61.17	22.12	36.41	60.77	51.21	115.71	79.02	0.24	25.04	39.25	49.24	100.94	119.36	13.99	8.66	35.47	20.3	64.32	55.43	12.8	17.3	17.07	32.44	106.03	75.21	10.1	5.13	35.82	57.02	72.96	171.7	1139	731341832	XP_010682094.1	229	6.1e-17	PREDICTED: 2-C-methyl-D-erythritol 4-phosphate cytidylyltransferase, chloroplastic [Beta vulgaris subsp. vulgaris]>gi|731341834|ref|XP_010682095.1| PREDICTED: 2-C-methyl-D-erythritol 4-phosphate cytidylyltransferase, chloroplastic [Beta vulgaris subsp. vulgaris]
Cluster-47345.167006	83.78	102.07	22.36	150.62	24.56	0	192.79	126.02	40.98	72.82	0	25.57	0	156.66	11.28	114.99	63.84	17.74	0	48.99	26.99	73.11	0	0	277.14	255.26	277.86	195.25	5.7	25.11	230.4	188.56	84.28	85.07	31.79	61.25	208.12	291.1	77.02	120.77	14.46	57.67	2929	870855687	KMT07403.1	1127	1.2e-120	hypothetical protein BVRB_6g150290 [Beta vulgaris subsp. vulgaris]
Cluster-47345.167007	318.03	220.55	279.57	608.6	63.88	0	647.42	273.58	977.11	682.45	308.17	0	85	436.09	578.17	944.32	32.39	43.69	117.66	187.7	261.56	442.12	32.29	60	196.52	480.02	459.6	379.91	10.25	33.04	665.84	284.95	576.44	486.23	15.79	5.63	503.38	461.11	623.72	725.92	270.36	71.32	5153	731343062	XP_010682705.1	2650	5.1e-297	PREDICTED: MACPF domain-containing protein At1g14780 [Beta vulgaris subsp. vulgaris]
Cluster-47345.167008	19.89	0	0	0	61.82	144.4	0	17.97	0	9.18	0	126.82	16.91	0	0	0	90.38	78.39	0	0	3.39	2.61	126.87	86.26	0	0	0	0	45.4	52.48	0	0	0	0	72.71	60.46	2.75	0	0	0	0	78.98	1137	731343064	XP_010682706.1	344	2.8e-30	PREDICTED: BAG family molecular chaperone regulator 6-like [Beta vulgaris subsp. vulgaris]>gi|870855686|gb|KMT07402.1| hypothetical protein BVRB_6g150280 [Beta vulgaris subsp. vulgaris]	--
Cluster-47345.65050	705.72	380.92	1.43	239.79	164.01	163.29	60.63	402.79	181.33	498.11	97.86	397.58	225.8	285.41	544.82	397.89	192.13	122.1	188.31	82.61	633.93	568	166.1	0	90.24	183.27	0	340.91	82.38	80.08	61.78	143.33	88.47	149.59	26.31	130.02	46.07	45.36	264.04	204.17	0	61.42	1548	731344646	XP_010683531.1	1634	9.9e-180	PREDICTED: probable pectate lyase 5 [Beta vulgaris subsp. vulgaris]>gi|870854822|gb|KMT06570.1| hypothetical protein BVRB_7g157420 [Beta vulgaris subsp. vulgaris]
Cluster-47345.275434	6.28	19	1	0	0	0	156.53	0	0	0	0	0	0	33.45	2	2	0	0	554.58	31.85	1	0	0	0	16.97	33.29	0	1	2	2	51.8	53.33	1	3.64	0	0	11	0	0	0	0	1	1504	326528725	BAJ97384.1	1973	4.7e-219	predicted protein [Hordeum vulgare subsp. vulgare]
Cluster-47345.136880	38.17	35.75	92.75	38.29	0	0	0	0	35.13	0	36.76	0	70.21	0	0	0	0	67.13	0	34.08	0	75.23	0	34.37	0	0	0	34.76	31.25	36.9	0	0	0	37.72	71.32	30.44	0	0	34.96	0	0	36.2	2659	731355663	XP_010689261.1	2100	1.6e-233	PREDICTED: uncharacterized protein LOC104902996 [Beta vulgaris subsp. vulgaris]>gi|870850094|gb|KMT02240.1| hypothetical protein BVRB_9g206310 [Beta vulgaris subsp. vulgaris]
Cluster-47345.200119	28.51	0	0	17.02	24.42	0	25.28	17.77	60.93	28.4	49.92	34.38	0	49.79	45.23	10.81	9.8	0	0	7.53	26.89	14.34	30.15	21.63	0	16.02	0	0	44.65	20.47	0	0	71.77	60.47	57.37	63.87	64.56	0	37.03	38.64	88.58	45.77	5484	870853263	KMT05144.1	2909	0	hypothetical protein BVRB_7g172920 [Beta vulgaris subsp. vulgaris]
Cluster-47345.134742	705.75	670.21	897.08	871.87	984.53	1079.8	378.14	879.95	644.23	1380.86	954.22	1087.23	621.88	705.59	928.2	758.54	1610.22	1094.95	184.4	645.52	1073.29	987.55	1215.61	1102.29	452.96	657.7	744.26	662.71	934.04	1284.44	546.45	304.52	692.22	814.07	1310.61	1212.04	357.76	527	948.95	913.89	1154.4	1827.96	3674	731356556	XP_010689737.1	1547	2.9e-169	PREDICTED: aspartate aminotransferase, mitochondrial [Beta vulgaris subsp. vulgaris]>gi|870849744|gb|KMT01960.1| hypothetical protein BVRB_9g209080 [Beta vulgaris subsp. vulgaris]
Cluster-47345.41983	10.23	0	14.46	10.1	22.02	4.16	22.04	18.03	36.93	6.41	18.15	13.23	20.12	5.06	12.93	21.02	21.57	0	2.48	0	5.81	0	1.73	16.05	0	7.89	20.38	6.64	21.03	11.97	5.62	0	39.41	42.27	29.83	0	0	0	24.17	20.96	27.32	41.55	1015	731353218	XP_010687946.1	785	1.8e-81	PREDICTED: WD repeat-containing protein 11 [Beta vulgaris subsp. vulgaris]>gi|870850755|gb|KMT02821.1| hypothetical protein BVRB_8g194040 [Beta vulgaris subsp. vulgaris]
Cluster-47345.79684	104.37	88.15	59.41	26.17	51.04	64.68	8.14	60.19	0	0	31.96	58.96	32.93	27.97	64.41	9.01	74.49	25.78	53.1	55.52	73.94	51.82	27.47	46.14	50.46	50.95	26.4	53.13	0	52.57	38.74	56.29	52.02	66.98	39.91	50.26	35.2	57.89	0	64.24	49.65	81.62	4739	731323923	XP_010672692.1	1824	2.8e-201	PREDICTED: CDK5RAP3-like protein [Beta vulgaris subsp. vulgaris]>gi|870864226|gb|KMT15346.1| hypothetical protein BVRB_3g060510 [Beta vulgaris subsp. vulgaris]
Cluster-47345.79686	0	0	0	0	26	0	14.53	0	33.54	0	3.61	19.89	0.55	0	57.36	40.83	37.81	36.24	0	26.84	0	26.89	18.59	0	0	0	0	3.58	0	0	0	0	0	0	0	0	0	0	17.56	0	26.88	0	4890	731323923	XP_010672692.1	1824	2.9e-201	PREDICTED: CDK5RAP3-like protein [Beta vulgaris subsp. vulgaris]>gi|870864226|gb|KMT15346.1| hypothetical protein BVRB_3g060510 [Beta vulgaris subsp. vulgaris]
Cluster-47345.79682	65.9	51.21	13.73	42.76	0	49.26	62.47	87.22	0	75.67	24.35	37.54	60.58	39.56	0.26	0	40.19	27.74	31.51	62.98	63.61	15.37	36.18	31.69	38.14	67.27	46.91	0	0	38.28	52.66	49.93	34.84	18.28	25.51	40.47	50.65	65.07	29.83	47.74	32.13	33.59	4717	731323923	XP_010672692.1	1824	2.8e-201	PREDICTED: CDK5RAP3-like protein [Beta vulgaris subsp. vulgaris]>gi|870864226|gb|KMT15346.1| hypothetical protein BVRB_3g060510 [Beta vulgaris subsp. vulgaris]
Cluster-47345.191370	26.91	60.03	0	36.04	11.34	35.33	0	90.07	0	0	0	48.48	70.92	0	0	2.96	50.27	0	0	0	30.73	0	46.18	29.1	10.61	0	0	0	0	18.95	0	0	1.86	0	45.41	46.24	0	5.91	6.33	0	0	31.89	1177	870857870	KMT09396.1	487	7.6e-47	hypothetical protein BVRB_6g128770 [Beta vulgaris subsp. vulgaris]
Cluster-47345.163915	0	0	37.34	0	0	0	0	0	0	0	0	0	0	0	0	97.75	9.54	0	0	0	47.42	1.5	71.37	52.76	0	0	0	13.36	0	0	0	0	0	0	19.13	0	15.12	0	14.91	105.67	0	39.5	1037	731316845	XP_010666010.1	1160	6.1e-125	PREDICTED: U-box domain-containing protein 4 [Beta vulgaris subsp. vulgaris]>gi|870868165|gb|KMT19034.1| hypothetical protein BVRB_2g031290 [Beta vulgaris subsp. vulgaris]
Cluster-47345.22436	12.65	8	1	0	0	0	68.79	4	0	0	0	0	0	29.44	0	6	0	0	275.38	22.69	0	0	0	1	6.97	34.38	0	0	2	0	32	45.76	1	3	0	0	14.6	0	0	0	0	0	1807	731355701	XP_010689278.1	435	1.2e-40	PREDICTED: nuclear transcription factor Y subunit B-3 [Beta vulgaris subsp. vulgaris]
Cluster-47345.41170	25.9	0	0	0	0	0	268.82	0	0	0	0	0	0	16	0	2.98	0	0	29.71	22.58	0	0	0	0	0	18.43	0	0	0	0	0	4.84	0	0	0	0	76.72	72.24	0	0	0	0	2450	--	--	--	--	--
Cluster-47345.41171	65.83	12.94	0	1	0	0	78.75	3	0	0	0	0	3.28	0	1	0	0	0	576.29	28.4	0	0	0	0	154.59	56.49	7	0	4	2	14.5	29.16	0	1	0	0	44.17	14.53	0	0	0	0	2447	--	--	--	--	--
Cluster-47345.41173	6.76	9.61	0	0	0	0	117.79	0	0	0	0	0	0	45.28	0	2	0	0	135.29	25	1	0	0	0	27.84	31.43	0	0	1	0	29.4	73.75	0	6.92	0	0	20.25	1.19	0	0	0	0	310	--	--	--	--	--	--
Cluster-47345.41174	30	0	0	0	0	0	124	1	0	0	0	0	0	3	0	0	0	0	175	17	0	0	0	0	33	4	1	0	0	0	1	4	0	0	0	0	51	34	0	0	0	0	434	813149438	XP_012200366.1	141	3.7e-07	hypothetical protein SPRG_05687 [Saprolegnia parasitica CBS 223.65]>gi|641534796|gb|KDO28726.1| hypothetical protein SPRG_05687 [Saprolegnia parasitica CBS 223.65]
Cluster-47345.112398	0	0	1.37	51.41	43.28	27.15	24.96	0	11.19	0	0	0.41	0	1.94	33.43	49.85	33.1	9.52	0	40.71	2.16	0	7.69	0	0.07	13.62	4.69	23.59	0.03	0	130.26	0	32.89	48.9	20.42	0	0	28.43	54.73	69.81	29.22	1.21	1409	731366953	XP_010695348.1	1763	9.9e-195	PREDICTED: exocyst complex component SEC6 [Beta vulgaris subsp. vulgaris]>gi|870844863|gb|KMS97730.1| hypothetical protein BVRB_5g124350 [Beta vulgaris subsp. vulgaris]
Cluster-47345.112397	0	0	0	17.63	6.77	0	137.58	0	63.22	0	31.77	0	4.22	28.9	19.81	37.04	5.22	3.05	0	17.22	19.98	22.49	0	4.71	79.81	30.78	77.28	7.38	29.7	9.37	56.98	54.96	65.47	21.82	20.67	0	78.33	54.03	0	8.38	22.96	0	1782	870858624	KMT10112.1	322	1.6e-27	hypothetical protein BVRB_5g118750 [Beta vulgaris subsp. vulgaris]
Cluster-47345.21310	11.44	29.62	5.84	42.08	43.47	10.07	124.13	39.34	49.36	8.97	24.2	94.21	45.09	24.73	16.15	11.82	228.09	45.56	16.69	21.24	33.55	40.65	167.04	135.49	2.03	2.18	15.38	25.16	9.39	36.82	63.72	6.99	39.17	40.05	34.53	55.95	60.56	55.89	19.65	18.84	13.18	28.83	2099	731371565	XP_010666078.1	1530	1.5e-167	PREDICTED: tyrosine aminotransferase-like [Beta vulgaris subsp. vulgaris]>gi|870843128|gb|KMS96370.1| hypothetical protein BVRB_9g225800 [Beta vulgaris subsp. vulgaris]
Cluster-47345.185705	238.47	111.47	72.6	5.99	26.42	86.66	700.89	72.25	100.64	0	8.53	0	141.68	132.63	15.44	12.34	11.8	15.8	80.99	129.9	23.48	16.42	83.87	19.97	210.25	294.07	51.01	8.91	20.43	49	155.8	0.01	0.25	13.3	100.11	20.98	123.79	20.81	82.68	32.18	82.72	51.87	3278	731327998	XP_010674815.1	733	6.3e-75	PREDICTED: uncharacterized protein LOC104890896 [Beta vulgaris subsp. vulgaris]	--
Cluster-47345.138665	478.59	76.44	0.02	0	0	683	1055.67	174.52	0	604.5	203.76	61.88	0	378.15	172.41	0	0	0	320.97	536.05	6.26	0.02	277.98	176.57	160.4	277.38	0	385.1	190.91	132.23	171.25	63.94	438.39	171.61	270.52	0	978.84	202.77	325.17	278.56	789.1	204.89	7441	731311641	XP_010670364.1	9047	0	PREDICTED: mediator of RNA polymerase II transcription subunit 12 [Beta vulgaris subsp. vulgaris]>gi|731311643|ref|XP_010670372.1| PREDICTED: mediator of RNA polymerase II transcription subunit 12 [Beta vulgaris subsp. vulgaris]>gi|870869732|gb|KMT20477.1| hypothetical protein BVRB_1g004650 [Beta vulgaris subsp. vulgaris]
Cluster-47345.180289	379.81	337.07	404.51	388.88	794.87	945.63	333.85	292.75	352.73	535.83	848.53	695.64	272.09	348.58	537.74	371.9	905.23	976.77	130.08	459.21	468.6	533.57	849.85	940.07	179.61	333.26	323.91	286.95	514.48	588.56	200.74	267.21	259.89	251.3	681.48	502.79	250.95	194.49	283.6	320.26	661.54	940.53	713	731334203	XP_010678103.1	764	3.5e-79	PREDICTED: OTU domain-containing protein At3g57810 isoform X1 [Beta vulgaris subsp. vulgaris]>gi|870859695|gb|KMT11098.1| hypothetical protein BVRB_5g111810 isoform B [Beta vulgaris subsp. vulgaris]
Cluster-47345.180284	98	21	296	555	239	172	19	6	151	751	106	312	0	10	667	536	342	419	5	3	1059	902	516	252	2	9	813	808	125	366	21	11	405	500	304	245	14	32	490	806	471	389	291	731353748	XP_010688218.1	290	1.3e-24	PREDICTED: MLP-like protein 43 isoform X1 [Beta vulgaris subsp. vulgaris]>gi|731353750|ref|XP_010688219.1| PREDICTED: MLP-like protein 43 isoform X2 [Beta vulgaris subsp. vulgaris]>gi|870851031|gb|KMT03097.1| hypothetical protein BVRB_8g196550 [Beta vulgaris subsp. vulgaris]	--
Cluster-47345.265874	23.81	34.75	63.82	28.57	0	0	20.8	61.85	22.77	106.93	1	13.57	60.71	20.7	49.71	14.57	0	0	18.68	26.35	77.27	51.29	0	2.69	14.97	29.49	25.45	14.33	1.34	4.29	3.16	9.63	3.65	0	0	5	1.68	2	6.44	4.02	0	0	1265	731359373	XP_010691247.1	688	4e-70	PREDICTED: auxin-induced protein IAA6-like [Beta vulgaris subsp. vulgaris]>gi|870848468|gb|KMT00757.1| hypothetical protein BVRB_9g220390 [Beta vulgaris subsp. vulgaris]
Cluster-47345.265873	95.53	130.29	187.18	163.59	11.36	16	83.81	259.24	68.23	232.84	0	14.92	265	88.35	121.04	51	9.82	36.87	43.5	94.73	229.62	172.45	12.69	18.38	101.78	111.15	36.33	45.28	2.66	12.29	27.61	86.7	72.06	35.49	11	0	3.32	0	84.3	65.39	14	10	1280	731359373	XP_010691247.1	727	1.2e-74	PREDICTED: auxin-induced protein IAA6-like [Beta vulgaris subsp. vulgaris]>gi|870848468|gb|KMT00757.1| hypothetical protein BVRB_9g220390 [Beta vulgaris subsp. vulgaris]
Cluster-47345.60284	6.14	3.76	0	39.66	11.7	0	26.96	0	58.1	25.17	9.63	0	0	0	1	4.27	1.42	5.47	0	13	0	28.22	6.21	9	6	0	6.39	0	10.06	21.97	29.4	4.64	35.13	72.03	20.57	21.48	26.32	5.55	71.2	41	52.41	18.19	736	870844649	KMS97570.1	419	3.6e-39	hypothetical protein BVRB_5g125940 [Beta vulgaris subsp. vulgaris]	--
Cluster-70967.7	2.38	0	0	0	0	0	38.33	1	0	0	0	0	0	11.15	0	2	0	0	19.89	11.03	0	0	0	0	16.24	0.58	0	0	0	1	20.76	48.07	0	3	0	0	4.97	0	0	0	0	0	747	301117570	XP_002906513.1	984	1.1e-104	Holliday junction ATP-dependent DNA helicase ruvB [Phytophthora infestans T30-4]>gi|262107862|gb|EEY65914.1| Holliday junction ATP-dependent DNA helicase ruvB [Phytophthora infestans T30-4]
Cluster-47345.263021	0.01	43	0	0	0	0	379.95	8	0	0	0	0	0	226.87	1	17	0	0	1464.92	131.07	0	4	0	1	20.52	178.33	2	0	6	0	211.43	482.6	2	2	0	0	67.57	0.45	0	0	0	0	4601	224012531	XP_002294918.1	205	1.5e-13	predicted protein [Thalassiosira pseudonana CCMP1335]>gi|220969357|gb|EED87698.1| predicted protein [Thalassiosira pseudonana CCMP1335]	--
Cluster-47345.263027	27.04	0	0	1.35	0	0	188.1	1	2	0	0	0	0	0	0	0	0	0	155.16	29.31	0	0	0	0	131.51	99.47	4	0	0	0	4.96	0	1	0	0	0	37.21	11	1	1	0	0	1625	676381969	XP_009034263.1	608	9.8e-61	hypothetical protein AURANDRAFT_36504, partial [Aureococcus anophagefferens]>gi|323454798|gb|EGB10667.1| hypothetical protein AURANDRAFT_36504, partial [Aureococcus anophagefferens]
Cluster-47345.32086	11.86	1.74	0	0	0	0	244.69	0	0	0	0	0	0	0	0	0	0	0	402.47	26.78	0	0	0	0	113.74	52.28	0	0	0	0	0.74	0	0	0	0	0	66.82	46.93	0	0	0	0	2902	673024412	XP_008866167.1	267	6.1e-21	hypothetical protein H310_03878 [Aphanomyces invadans]>gi|574477733|gb|ETW04729.1| hypothetical protein H310_03878 [Aphanomyces invadans]
Cluster-47345.32083	12	0	0	0	0	0	43	0	0	0	0	0	0	0	0	0	0	0	47	3	0	0	0	0	10	7	0	0	0	0	0	0	0	0	0	0	21	22	0	0	0	0	1348	695393590	XP_009520655.1	734	2e-75	hypothetical protein PHYSODRAFT_540164 [Phytophthora sojae]>gi|348685552|gb|EGZ25367.1| hypothetical protein PHYSODRAFT_540164 [Phytophthora sojae]
Cluster-47345.32080	21	36	1	1	0	0	408	3	1	0	0	0	7	70	0	19	0	0	934	90	0	1	0	0	65	89	0	0	2	2	74	220	0	12	1	1	44	7	0	0	0	0	916	--	--	--	--	--	--
Cluster-47345.150434	396.24	263.35	268.05	167.28	220.23	85.41	46.97	379.49	39.36	313.59	20.84	112.35	311.84	254.82	161.79	99.06	318.2	184.09	72.22	77.32	196.01	160.48	350.15	321.09	19.64	139.41	142.42	115.05	76.28	185.32	118.35	118.32	41.29	112.66	262.49	294.3	68.97	93.37	131.21	59.05	226.8	344.48	2668	731343800	XP_010683073.1	2417	2.7e-270	PREDICTED: leucine-rich repeat receptor-like serine/threonine-protein kinase BAM1 [Beta vulgaris subsp. vulgaris]>gi|870855238|gb|KMT06971.1| hypothetical protein BVRB_6g153050 [Beta vulgaris subsp. vulgaris]
Cluster-117824.0	54	42	46	29	56	54	3	121	11	101	6	80	103	59	65	22	153	35	29	31	47	48	136	132	9	19	5	6	15	4	6	5	2	0	11	38	2	1	1	4	15	16	3488	731353752	XP_010688221.1	3304	0	PREDICTED: uncharacterized protein LOC104902220 [Beta vulgaris subsp. vulgaris]>gi|870851032|gb|KMT03098.1| hypothetical protein BVRB_8g196560 [Beta vulgaris subsp. vulgaris]
Cluster-47345.244811	491.72	244.91	329.34	188.44	167.09	232.42	188.54	128.45	150.76	163.88	114.16	55.06	155.14	256.43	185.21	188.9	114.92	138.52	116.7	370.24	208.27	204.2	118.54	139.79	221.75	208.2	228.67	217.62	91.2	134.36	261.53	241.37	273.85	365.74	134.07	122.44	289.85	220.36	269.23	292.34	216.56	221.22	2361	731310966	XP_010683722.1	1249	6.7e-135	PREDICTED: F-box protein At1g30790-like [Beta vulgaris subsp. vulgaris]>gi|731310968|ref|XP_010683794.1| PREDICTED: F-box protein At1g30790-like [Beta vulgaris subsp. vulgaris]>gi|870869399|gb|KMT20144.1| hypothetical protein BVRB_1g001600 [Beta vulgaris subsp. vulgaris]
Cluster-47345.228824	120.28	218.71	47.13	46	100.21	96.87	12.58	424.09	13.07	105.7	0	253.12	220.33	121.41	74.52	35	286.89	54.07	90.93	130.97	86.2	62.17	299.57	195.72	50	88.71	29	11	15.35	50	23.13	24	0	10	90.92	66.26	10	14	16.99	9	50	35.47	1878	870857983	KMT09509.1	659	1.4e-66	hypothetical protein BVRB_6g129760 isoform A [Beta vulgaris subsp. vulgaris]
Cluster-47345.215580	19.5	22.79	5.54	9.98	8.02	5.01	49.76	30.84	31.03	26.82	7.02	3	14.43	21.36	13.69	13.55	0.97	3.94	6	21.6	10.39	11.91	6.23	2	20.2	28.44	20.91	20.5	4.03	9.04	36.48	28.92	13.72	18.78	7.32	8.04	69.89	43.39	24.09	34.11	5.74	5	215	731323540	XP_010672486.1	250	4.2e-20	PREDICTED: dual specificity protein kinase shkC-like [Beta vulgaris subsp. vulgaris]>gi|870864449|gb|KMT15551.1| hypothetical protein BVRB_3g059030 [Beta vulgaris subsp. vulgaris]
Cluster-47345.240203	27.72	42.6	12.1	14.21	16.23	6.74	0	108.11	14.28	54.55	13.24	42.8	49.93	55.17	0	20.16	17.87	24.03	33.55	7.12	19.48	24.06	55.8	31.25	0	11	4.38	0	2.08	0	0	0	2.02	0	15.87	31.76	0	5.55	0	13.34	0	0	1679	731342262	XP_010682310.1	1532	7.2e-168	PREDICTED: uncharacterized protein LOC104897184 [Beta vulgaris subsp. vulgaris]
Cluster-47345.276557	3	3	0	0	0	0	98	2	0	0	0	0	0	43	0	3	0	0	218	49	0	1	0	0	41	50	0	0	0	1	41	74	0	1	0	0	8	3	0	0	0	0	798	698804470	XP_009835264.1	443	6.5e-42	hypothetical protein H257_10419 [Aphanomyces astaci]>gi|574109714|gb|ETV75216.1| hypothetical protein H257_10419 [Aphanomyces astaci]
Cluster-47345.175328	870.01	1032.32	831.53	741.3	573	528.33	925.63	1218.57	974.06	1548.02	751.82	571.91	838.93	1069.01	1039.56	851.61	939.44	782	186.51	944.62	1028.7	940.48	854.82	828.41	848.48	1227.81	1409.9	1239.91	969.49	1541.97	1273.49	591.35	1172.4	1615.77	1480.61	1230.18	995.43	985.89	1608.32	1465.48	1538	1951.99	1857	731330346	XP_010676083.1	1823	1.4e-201	PREDICTED: 25S rRNA (cytosine-C(5))-methyltransferase nop2 [Beta vulgaris subsp. vulgaris]>gi|870861336|gb|KMT12626.1| hypothetical protein BVRB_4g090860 [Beta vulgaris subsp. vulgaris]
Cluster-47345.193680	224.16	352.46	294.1	232.81	756.84	1017.21	328.09	412.2	318.34	353.05	915.61	488.95	572.97	308.07	279.84	249	825.5	999.15	185.91	327.94	327.81	279.43	610.53	429.62	409.76	247.59	328.55	260.77	944.73	1279.08	369.61	126.91	204.77	284.94	1187.4	854.83	348.91	366.76	278.53	239.04	937.79	1006.63	685	731353768	XP_010688229.1	1027	1.1e-109	PREDICTED: aspartate aminotransferase, cytoplasmic-like [Beta vulgaris subsp. vulgaris]>gi|870851043|gb|KMT03109.1| hypothetical protein BVRB_8g196670 [Beta vulgaris subsp. vulgaris]
Cluster-47345.193684	438	332	566	447	556	409	406	170	514	490	518	141	90	268	370	480	443	462	60	265	374	483	456	691	172	149	305	326	153	244	363	102	425	564	415	481	314	328	717	771	728	954	925	731334922	XP_010678468.1	594	2.3e-59	PREDICTED: two-component response regulator-like APRR1 [Beta vulgaris subsp. vulgaris]>gi|870859315|gb|KMT10771.1| hypothetical protein BVRB_5g114270 [Beta vulgaris subsp. vulgaris]
Cluster-47345.194301	435.34	194.19	142.87	208.68	150.45	369.92	75.66	80.23	86.55	122.58	102.84	212.97	45.9	216.03	65.85	140.28	77.47	298.36	63.7	147.57	104.52	207.28	149.23	155.37	0	95.54	116.94	137.88	265.45	252.84	45.52	89.65	121.75	52.36	297.63	191.51	80.08	12.37	30.97	0	143.09	99.74	4259	731366977	XP_010695362.1	623	4.7e-62	PREDICTED: TITAN-like protein isoform X1 [Beta vulgaris subsp. vulgaris]>gi|731366979|ref|XP_010695363.1| PREDICTED: TITAN-like protein isoform X1 [Beta vulgaris subsp. vulgaris]>gi|870844828|gb|KMS97699.1| hypothetical protein BVRB_5g124440 [Beta vulgaris subsp. vulgaris]
Cluster-47345.259727	12	1.6	0	0	0	0	92.11	7.82	0	0	0	0	11	21.31	2	0	0	0	195.45	88.87	0	0	0	0	35.42	22.45	1	0	0	0	14.89	31.22	0	2	0	0	32.92	18.41	0	0	0	0	828	212276005	NP_001130698.1	1383	6.7e-151	uncharacterized protein LOC100191801 [Zea mays]>gi|194689866|gb|ACF79017.1| unknown [Zea mays]
Cluster-47345.259720	4.5	4.6	0	0	0	0	129.98	0	2	0	0	0	0	22.57	0	0	0	0	292.28	33.73	0	1	0	0	24	11.32	0	1	1	0	35.42	63.17	0	1	0	0	7.49	1.17	0	0	1	0	518	212276005	NP_001130698.1	589	5e-59	uncharacterized protein LOC100191801 [Zea mays]>gi|194689866|gb|ACF79017.1| unknown [Zea mays]
Cluster-47345.31785	0	0	0	0	0	0	16.11	0	0	0	0.5	0	0	0	2	0	0	0	42.66	8.12	0	0	0	0	98.81	1.17	1	0.5	10	0	99.32	81.24	1	9	0.5	0	0	0	0	0	0	0	3663	--	--	--	--	--	--
Cluster-47345.86679	1689.98	789.72	1183.07	1362.37	191.61	149.49	1284.04	695.46	1393.46	1497.21	137.55	79.71	350.77	577.26	1134.64	1089.2	76.11	180	300.59	684.83	1029.32	1128.44	154	149.45	311.25	608.23	597.32	973.57	29.69	154.03	578.73	167.69	411.91	594.88	113.14	139.52	396.8	615.26	552.45	899.93	199.83	183.22	2455	731351313	XP_010686970.1	1840	2e-203	PREDICTED: putative receptor-like protein kinase At4g00960 [Beta vulgaris subsp. vulgaris]
Cluster-47345.123969	1.1	12.96	19.05	21.54	76.53	29.19	51.26	26.42	0	0	17.71	6.53	15.46	30.26	0.02	18	12.52	1.63	7.57	1.21	2.89	0	58.84	59.71	40.15	36.64	0	21.52	56.27	15.14	2.19	0	0	17.01	35.92	0	35.9	6.43	0	2.78	1.5	26.96	2928	731338911	XP_010680570.1	931	6.2e-98	PREDICTED: probable trehalose-phosphate phosphatase I [Beta vulgaris subsp. vulgaris]
Cluster-47345.123968	159.69	108.06	95.83	102.68	121.39	429.29	241.42	291.36	179.74	200.57	14.11	132.08	206.06	167.97	103.61	45.04	176.88	235.72	102.52	226.26	216.51	147.37	406.82	389.21	194.85	289.08	188.73	116.39	38.49	159.15	279.13	327.87	69.8	59.53	236.22	320.36	131.98	117.24	117.03	80.93	196.05	297.99	2802	731338911	XP_010680570.1	931	5.9e-98	PREDICTED: probable trehalose-phosphate phosphatase I [Beta vulgaris subsp. vulgaris]
Cluster-47345.123961	152.33	100.47	210.12	160.01	360.62	324.93	270.13	155.22	312.28	227.02	43.18	61.28	133.18	162.51	117.32	55.99	301.3	217.25	37.91	153.96	275.46	170.47	629.11	762.22	182.39	282.29	284.86	169.33	171.95	293.74	240.27	93.62	115.45	194.46	489.28	506.74	164.57	188.33	197.14	136.15	307.97	820.74	1516	731338911	XP_010680570.1	1154	4.4e-124	PREDICTED: probable trehalose-phosphate phosphatase I [Beta vulgaris subsp. vulgaris]
Cluster-47345.190968	606.25	438.19	405.82	389.08	437.23	522.02	563.54	435.81	255.82	472.39	355.66	445.45	408.09	448.5	350.62	457.64	491.83	634.26	201.37	446.94	454.52	470.84	580.9	522	243.69	359.82	612.06	475.22	413.82	593.96	210.14	322.61	364.01	421.52	942.44	741.34	247.19	200.22	340.39	437.92	569	881.35	3667	731329219	XP_010675473.1	1439	9.6e-157	PREDICTED: tryptophan aminotransferase-related protein 3-like [Beta vulgaris subsp. vulgaris]
Cluster-47345.124134	119.42	0	49.64	28.4	24.88	51.74	1.55	68.82	0	55.64	1.74	39.65	34.91	99.22	17.14	59.73	0	0	36.3	17.48	33.64	20.1	36.28	0	0.89	8.07	14.01	0	0	0	0.2	1.47	0.25	79.92	0.51	0	1.17	0.99	1.01	0.92	0	0	3103	731367727	XP_010695768.1	1737	2.3e-191	PREDICTED: kinesin-like protein KIF18B isoform X2 [Beta vulgaris subsp. vulgaris]>gi|870844457|gb|KMS97420.1| hypothetical protein BVRB_5g127020 isoform A [Beta vulgaris subsp. vulgaris]
Cluster-47345.90091	186.42	86	69	106.43	196.98	276	156.74	121.04	192.74	230.19	666	315	46	73	111	111	294.6	384.34	44.63	112.72	84	61	282.37	214.37	584.09	204	214.58	202.69	480	512	105.04	157	75	103.47	263.67	235	105.92	106.71	89	87.86	143	239	2579	731377556	XP_010667906.1	1212	1.4e-130	PREDICTED: uncharacterized protein LOC104884902 [Beta vulgaris subsp. vulgaris]
Cluster-47345.36256	15	4	2	0	0	0	163	0	0	0	0	0	0	77	0	0	0	0	573.97	101	0	0	0	0	131	73	0	1	0	0	69.12	182	0	0	0	0	29.78	13	0	0	0	0	5223	--	--	--	--	--
Cluster-47345.227079	45.16	20	0	0	0	0	59.9	19.47	20.13	43.81	35.73	36.42	0	0	0	17.12	31.45	46.27	0	0	27.24	29.71	22.58	0	17.75	19	33.65	37.32	17.64	0	102.94	20.93	51.57	33.98	59.21	0	0	17.36	0	18.95	78.74	40.96	2692	731373645	XP_010666706.1	2273	1.4e-253	PREDICTED: uncharacterized protein LOC104883840 [Beta vulgaris subsp. vulgaris]>gi|731373649|ref|XP_010666707.1| PREDICTED: uncharacterized protein LOC104883840 [Beta vulgaris subsp. vulgaris]>gi|870842520|gb|KMS95917.1| hypothetical protein BVRB_003980 isoform B [Beta vulgaris subsp. vulgaris]
Cluster-47345.278329	3	5	2	0	0	0	65.63	4	0	0	0	0	0	17.33	0	0	0	0	326.82	14.39	0	0	0	0	33.09	18.08	0	0	2	0	30.67	45.19	0	2	0	0	6.37	0	0	0	0	0	2110	--	--	--	--	--	--
Cluster-47345.241919	8.31	2.67	15.47	13.62	21.56	19.94	0	4.72	13.28	46.87	45.55	18.86	0	6.95	19.06	5.97	44.95	30.67	0	5.64	19.63	5.49	12.4	11.97	0	0	24.68	20.64	38.66	58.19	0.04	1.87	5.46	20.62	12.18	28.34	0	8.82	14.93	17.5	66.65	63.61	2011	743758923	XP_010929469.1	1514	1.1e-165	PREDICTED: 5'-adenylylsulfate reductase 1, chloroplastic-like [Elaeis guineensis]
Cluster-47345.186155	55	101.98	10	4	27	25	16	67	5	21	2	13	138.86	51	24	8	3	22	103	93	19	9	17	17	19.98	29	11	4	11	18	47	76	9	7	4	6	97	72	3	10	6	5	230	731315489	XP_010691722.1	334	8.1e-30	PREDICTED: uncharacterized protein LOC104904979 [Beta vulgaris subsp. vulgaris]>gi|870867553|gb|KMT18422.1| hypothetical protein BVRB_2g025670 [Beta vulgaris subsp. vulgaris]	--
Cluster-47345.186154	1569	2761.02	342	238	142	225	446	1674	125	504	24	72	4259.14	2166	1224	317	108	183	2160	4596	737	321	186	144	968.02	1000	315	236	70	119	1075	2086	257	266	91	65	1968	1911.99	339	404	98	97	2105	731315489	XP_010691722.1	462	1.1e-43	PREDICTED: uncharacterized protein LOC104904979 [Beta vulgaris subsp. vulgaris]>gi|870867553|gb|KMT18422.1| hypothetical protein BVRB_2g025670 [Beta vulgaris subsp. vulgaris]
Cluster-47345.148918	14	30.26	24.9	49.03	715.29	678.78	0	89.76	13	157.55	0	1017.45	0	6	16.17	12.01	1976.93	385.34	0	1	112.8	122.94	2668.66	1066.33	0	4	147.68	29.21	53.91	200.46	1	1	7.02	9	384.92	759.08	0	0	8	1	141.54	291.46	258	--	--	--	--	--	--
Cluster-47345.126891	446	337	269	311	677	1334	280	390	330	497	739	893	326	348	387	374	893	1031	227	473	346	363	804	951	468	483	430	389	658	863	197	361	302	276	998	888	204	197	288	233	783	1311	1768	18419661	AAL69394.1	420	6.7e-39	lycopene epsilon-cyclase [Spinacia oleracea]
Cluster-47345.42795	346.6	268.92	2	2.68	0	0	4972.73	71.33	8	0	2	0	28	963.34	10	50	0	0	3459.41	819.51	3.47	5	2	2	330.67	685.75	8.74	0	48.59	4.88	927.98	955.31	7	94.33	0	0	1121.6	500.75	1	0	1	2	573	168070323	XP_001786771.1	281	2.9e-23	predicted protein [Physcomitrella patens]>gi|162660521|gb|EDQ48415.1| predicted protein [Physcomitrella patens]
Cluster-47345.284148	0	0	0	11.95	40.69	29.2	0	12.81	0	1.03	8	44.17	6.31	0	6	5	129.44	43.16	0	0	10.98	30.88	119.14	85	3.1	0	0	0	4.39	4.34	0	0	0	10	17.54	41.11	0	0	0	0	21.97	45.88	1922	731344660	XP_010683539.1	1756	8.8e-194	PREDICTED: probable glycosyltransferase At3g07620 isoform X1 [Beta vulgaris subsp. vulgaris]
Cluster-47345.113722	0	0	0	31.41	0	0	0	0	70.31	124	0	0	44.72	0	0	0	0	0	0	182.19	0	94	0	0	0	0	0	0	0	0	0	0	82	0	85	75	156	0	0	0	0	0	1182	357480003	XP_003610287.1	1600	6.6e-176	Heat-shock protein [Medicago truncatula]>gi|355511342|gb|AES92484.1| heat shock 70 kDa protein [Medicago truncatula]
Cluster-47345.113723	43.88	0	76.35	55.59	0	0	127.28	0	55.69	0	0	0	55.28	0	0	76.62	0	0	0	28.81	0	0	0	0	34.96	0	0	0	0	0	0	0	0	62.15	0	0	0	0	72.42	0	0	40.79	1199	357480003	XP_003610287.1	1600	6.7e-176	Heat-shock protein [Medicago truncatula]>gi|355511342|gb|AES92484.1| heat shock 70 kDa protein [Medicago truncatula]
Cluster-47345.113721	184.9	214.52	33.33	0	0	176.63	139.22	201.52	0	0	0	223.88	146.21	199.43	48.51	44.71	0	11.55	182.52	285.3	60.76	1.12	0	12.48	164.87	315.73	85.31	52.97	0	0	12.9	392.76	0	21.82	0	23.25	204.72	106.65	0	0	14.82	0	1916	731347921	XP_010685228.1	2264	1.1e-252	PREDICTED: AT-rich interactive domain-containing protein 4 [Beta vulgaris subsp. vulgaris]>gi|870852864|gb|KMT04745.1| hypothetical protein BVRB_7g169250 [Beta vulgaris subsp. vulgaris]
Cluster-47345.235088	0	25.48	7.24	0	0	19.25	33.16	3.55	10.47	0	0	12.09	16.34	0	20.86	41.43	20.98	0	0	42.31	4.65	0	11.34	0	0	0	0.07	0	0	15.36	44.17	0	7.31	12.38	9.79	25.92	27.64	11.76	7.66	18.5	0	0	1798	731310896	XP_010680886.1	2468	2.3e-276	PREDICTED: Fanconi anemia group M protein isoform X2 [Beta vulgaris subsp. vulgaris]>gi|731310898|ref|XP_010680944.1| PREDICTED: Fanconi anemia group M protein isoform X3 [Beta vulgaris subsp. vulgaris]
Cluster-47345.57202	16.49	31.26	17.4	27.15	8.6	18.75	41.08	15.2	26.32	95.52	2.1	14.48	16.21	27.26	82.87	37.62	5.97	46.48	9.56	26.45	35.33	63.27	10.82	22.26	77.27	17.55	31.78	23.53	0.46	9.27	81.44	27.62	41.44	20.68	0	12.17	70.44	91.08	34.08	33.67	14.42	2.87	1194	747095276	XP_011095507.1	146	2.7e-07	PREDICTED: uncharacterized protein LOC105174943 isoform X2 [Sesamum indicum]
Cluster-47345.61451	0	36.14	0	0	0	0	4.83	18.28	0	0	0	0	41.63	0	0	0	0	0	0	0	0	0	0	0	14.97	20.68	0	0	0	0	20.69	53.45	0	0	0	0	37.49	20.12	0	0	19.47	0	1672	731356792	XP_010689868.1	223	4.4e-16	PREDICTED: putative FBD-associated F-box protein At5g38570 [Beta vulgaris subsp. vulgaris]>gi|870849580|gb|KMT01814.1| hypothetical protein BVRB_9g210070 isoform A [Beta vulgaris subsp. vulgaris]	--
Cluster-47345.246888	92	3191	17	20	1	1	197	5	20	2	2	1	3	0	0	47	1	3	16	6	15	10	0	0	1092	37	16	0	2	1	15	11	0	0	0	0	20	48	3	7	0	2	1331	--	--	--	--	--	--
Cluster-47345.141658	460.57	546.11	425.31	639.1	196.61	257.33	540.99	386.6	698.34	948.65	679.79	170.95	352.72	418.13	570.26	580.97	229.16	326.39	222.54	525.22	672.92	775.09	262.8	260.22	718.9	678.29	707.74	762.58	269.88	381.19	624.5	361.94	721.34	762.78	342.32	246.08	553	367.61	660.7	649.4	477.55	392.36	378	31616513	AAP55714.1	529	3.3e-52	GDSL-lipase [Oxybasis rubra]	--
Cluster-86743.2	0	3.25	0	0	0	0	0	0	0	0	0	0	0	25.38	0	0	0	0	108.99	27.93	0	0	0	0	48.16	13.8	0	0	0	0	37	67.39	0	0	0	0	0	4	0	0	0	0	2398	--	--	--	--	--
[truncated: 27,500 more rows]
[truncated: 221 more columns]
